# Supplementary material for: Transcriptional profiling of human Vδ1 T cells reveals a pathogen-driven adaptive differentiation program
Source: Cell Rep. Author manuscript; Available in PMC 2022 Oct 5. (PMC9533230; doi:10.1016/j.celrep.2022.110858)
Supplement: 2 [file NIHMS1810678-supplement-2.xlsx]

## Sheet: SC_Cluster 1 vs Cluster 2
SYMBOL	avg_log2FC	p_val_adj	Direction
NKG7	3.57144	6.80694e-74	effector/Cluster2
CCL5	1.55066	1.96427e-59	effector/Cluster2
GZMH	5.98506	1.25718e-57	effector/Cluster2
LTB	-3.34736	5.83901e-52	naive/Cluster1
NOG	-4.29856	1.09104e-51	naive/Cluster1
PRF1	5.15767	2.34436e-51	effector/Cluster2
SPINT2	-4.41222	3.22182e-50	naive/Cluster1
GZMB	5.34539	8.95692e-48	effector/Cluster2
GCNT4	-2.73502	9.22625e-43	naive/Cluster1
GNLY	4.29305	2.10746e-34	effector/Cluster2
CST7	2.4831	3.50818e-33	effector/Cluster2
BACH2	-4.16552	1.34648e-30	naive/Cluster1
GZMA	3.3126	2.9512e-27	effector/Cluster2
RPS29	-0.675712	3.98708e-26	naive/Cluster1
CCL4	6.35339	1.6409e-25	effector/Cluster2
ZNF462	-1.80426	6.31351e-25	naive/Cluster1
CRB1	1.66906	1.11384e-24	effector/Cluster2
TCF7	-1.93531	1.56049e-22	naive/Cluster1
FGFBP2	4.53357	3.31903e-19	effector/Cluster2
SHISA2	-2.04085	8.16238e-19	naive/Cluster1
ADGRG1	3.85084	9.9087e-19	effector/Cluster2
LEF1	-3.40544	1.50123e-18	naive/Cluster1
EFHD2	3.46983	2.32744e-18	effector/Cluster2
CX3CR1	5.35224	4.01131e-18	effector/Cluster2
FCGR3A	4.9189	4.51468e-18	effector/Cluster2
SOX4	-2.71751	5.21322e-18	naive/Cluster1
POC1B-GALNT4	0.338107	1.13614e-17	effector/Cluster2
B2M	0.396853	1.54913e-17	effector/Cluster2
SGTB	-3.91433	7.53732e-17	naive/Cluster1
TGFBR3	5.38278	1.70705e-16	effector/Cluster2
KLRD1	2.53615	3.66663e-16	effector/Cluster2
KSR2	-0.744071	6.62467e-16	naive/Cluster1
ACVR2B	-1.89773	7.16788e-15	naive/Cluster1
RPS27	-0.307798	2.50296e-14	naive/Cluster1
RPS18	-0.718634	2.83103e-14	naive/Cluster1
TRIM66	4.29934	6.44367e-14	effector/Cluster2
EEF1A1	-0.5745	7.60254e-14	naive/Cluster1
CAMK4	-6.61444	9.64331e-14	naive/Cluster1
CARMIL1	-2.45691	1.12602e-13	naive/Cluster1
IL7R	-2.27263	1.3614e-13	naive/Cluster1
MYO5C	-1.66313	1.61257e-13	naive/Cluster1
SAMD12	-3.0256	4.58907e-13	naive/Cluster1
FOSL2	1.69921	1.16608e-12	effector/Cluster2
CR1	-2.3024	1.19037e-12	naive/Cluster1
RPL30	-0.864987	1.66627e-12	naive/Cluster1
RPL18A	-0.723175	1.69647e-12	naive/Cluster1
ASAP1	-3.7798	2.22235e-12	naive/Cluster1
IL32	0.538847	2.58014e-12	effector/Cluster2
CCNI2	2.83578	2.58132e-12	effector/Cluster2
RPS28	-0.902566	3.06586e-12	naive/Cluster1
SERINC5	-2.96559	3.07673e-12	naive/Cluster1
PLEKHG3	3.94487	3.29868e-12	effector/Cluster2
GFOD1	1.43986	4.96774e-12	effector/Cluster2
KLRF1	4.13261	5.95938e-12	effector/Cluster2
RPL21	-0.676291	7.28908e-12	naive/Cluster1
RPL41	-0.544059	9.61089e-12	naive/Cluster1
VCAN	-0.835567	1.36898e-11	naive/Cluster1
CCR7	-6.78309	1.83637e-11	naive/Cluster1
LINC00173	-4.55901	3.01268e-11	naive/Cluster1
TRBV11-3	4.85819	3.75082e-11	effector/Cluster2
KLRB1	3.513	5.9776e-11	effector/Cluster2
CEP78	2.83367	6.9458e-11	effector/Cluster2
KCNJ2	-0.599464	9.09081e-11	naive/Cluster1
RPL13	-0.852006	1.40332e-10	naive/Cluster1
PYHIN1	3.07148	1.60263e-10	effector/Cluster2
WIPF2	2.32136	2.11299e-10	effector/Cluster2
RPL19	-0.573548	2.51179e-10	naive/Cluster1
PLEK	2.36073	4.73336e-10	effector/Cluster2
ARHGEF26	-1.4206	4.93804e-10	naive/Cluster1
TNFRSF25	-3.56614	5.10339e-10	naive/Cluster1
SLC35F6	2.90214	6.23872e-10	effector/Cluster2
HPCAL1	-1.81763	6.43226e-10	naive/Cluster1
MAGI2-AS3	-4.25206	7.57244e-10	naive/Cluster1
TFAP2C	1.87602	1.29587e-09	effector/Cluster2
ACVR2A	-3.28478	1.33697e-09	naive/Cluster1
RPS24	-1.08523	1.48682e-09	naive/Cluster1
LRRC52-AS1	2.36608	1.49103e-09	effector/Cluster2
RPS19	-0.258338	1.99007e-09	naive/Cluster1
NOSIP	-2.21712	2.05578e-09	naive/Cluster1
FCGR3B	1.73427	2.84347e-09	effector/Cluster2
TOGARAM2	3.08197	2.89147e-09	effector/Cluster2
RPL32	-1.0865	3.11881e-09	naive/Cluster1
DCAF10	-1.99287	3.65191e-09	naive/Cluster1
S1PR5	4.40478	6.01184e-09	effector/Cluster2
ZNF563	-4.2875	7.1437e-09	naive/Cluster1
ZNF662	-1.55747	8.52528e-09	naive/Cluster1
SUSD3	-6.79603	8.85163e-09	naive/Cluster1
CKAP4	1.52274	1.504e-08	effector/Cluster2
LDHB	-1.38538	1.61974e-08	naive/Cluster1
BPNT1	-2.27403	2.30914e-08	naive/Cluster1
LINC01750	1.14221	3.7887e-08	effector/Cluster2
LDHAL6EP	-2.52538	3.92706e-08	naive/Cluster1
CYTOR	2.83223	4.20272e-08	effector/Cluster2
DNMT3A	-1.05354	5.17916e-08	naive/Cluster1
CMC1	2.63217	5.54567e-08	effector/Cluster2
FGR	3.24203	5.83127e-08	effector/Cluster2
PHACTR1	-1.32094	6.63918e-08	naive/Cluster1
BTBD11	-2.8362	6.7806e-08	naive/Cluster1
PRODH	1.23563	9.38152e-08	effector/Cluster2
ZBTB16	-2.31715	1.13832e-07	naive/Cluster1
LANCL3	1.22158	1.26131e-07	effector/Cluster2
JUNB	-1.63096	1.4114e-07	naive/Cluster1
RPS8	-0.83055	1.991e-07	naive/Cluster1
RPL39	-0.792154	3.04435e-07	naive/Cluster1
EPN1	1.10531	3.27102e-07	effector/Cluster2
RPS9	-1.07274	3.36256e-07	naive/Cluster1
AHDC1	0.660555	3.87909e-07	effector/Cluster2
NT5E	-4.55936	3.89264e-07	naive/Cluster1
PIGP	-4.25929	4.04362e-07	naive/Cluster1
SH3BGRL3	0.874912	4.05149e-07	effector/Cluster2
RPL10A	-0.924851	5.27084e-07	naive/Cluster1
PVT1	-2.49149	5.76037e-07	naive/Cluster1
LILRB1	4.89255	5.85061e-07	effector/Cluster2
CXADR	1.45019	5.87559e-07	effector/Cluster2
RPL23	-0.735342	5.96436e-07	naive/Cluster1
LGALS1	2.7908	6.48003e-07	effector/Cluster2
SELL	-1.61778	7.07548e-07	naive/Cluster1
RPS2	-0.634201	7.50557e-07	naive/Cluster1
MYB	-3.83564	8.63283e-07	naive/Cluster1
PFN1	0.531369	9.14715e-07	effector/Cluster2
IL6R	-2.59345	9.59103e-07	naive/Cluster1
MSI1	1.18966	1.08385e-06	effector/Cluster2
A1BG	-3.5077	1.17645e-06	naive/Cluster1
APOBEC3G	2.60617	1.28508e-06	effector/Cluster2
MIR4473	1.70576	1.35138e-06	effector/Cluster2
RPL10	-0.673171	1.41696e-06	naive/Cluster1
SNHG29	-1.10168	1.63814e-06	naive/Cluster1
RPL4	-0.844513	2.87978e-06	naive/Cluster1
DSEL	-0.473532	2.90932e-06	naive/Cluster1
RPL23A	-0.300117	2.95048e-06	naive/Cluster1
RASA4CP	-3.53914	3.1065e-06	naive/Cluster1
SPTLC2	-3.79707	3.21004e-06	naive/Cluster1
C2CD2	-4.41019	3.44222e-06	naive/Cluster1
PACS2	-3.52156	3.73166e-06	naive/Cluster1
FKBP1C	0.607606	3.73844e-06	effector/Cluster2
PRDM1	2.61109	4.11617e-06	effector/Cluster2
RPS15	-0.578571	4.38361e-06	naive/Cluster1
RPS11	-0.500766	4.52086e-06	naive/Cluster1
ANXA2	2.70509	5.35435e-06	effector/Cluster2
GNG7	-1.54058	5.43011e-06	naive/Cluster1
MAP3K1	-2.76422	5.48381e-06	naive/Cluster1
LRRC75A	-1.35028	5.53788e-06	naive/Cluster1
PRRT2	-0.531469	6.25273e-06	naive/Cluster1
RPS13	-1.08883	6.68457e-06	naive/Cluster1
GARNL3	1.95631	6.74912e-06	effector/Cluster2
EEF1G	-1.01571	7.72065e-06	naive/Cluster1
RPL8	-0.900617	8.4512e-06	naive/Cluster1
RPL21P16	-0.708732	9.49391e-06	naive/Cluster1
RPS26	-0.334607	1.06941e-05	naive/Cluster1
RCAN3	-2.84545	1.12769e-05	naive/Cluster1
RPS6	-0.808849	1.15677e-05	naive/Cluster1
SCN2B	-0.326073	1.20611e-05	naive/Cluster1
CCL4L2	6.89121	1.23795e-05	effector/Cluster2
ITGA6	-3.62935	1.3386e-05	naive/Cluster1
MOSPD2	1.60436	1.48241e-05	effector/Cluster2
TPT1	-0.789033	1.51321e-05	naive/Cluster1
CTTN	0.906315	1.58173e-05	effector/Cluster2
CDH23	-1.85108	1.82419e-05	naive/Cluster1
APOBEC3C	1.40899	2.03141e-05	effector/Cluster2
RPSA	-0.955063	2.08695e-05	naive/Cluster1
NR6A1	-1.95555	2.17311e-05	naive/Cluster1
RPLP0	-1.04363	2.17873e-05	naive/Cluster1
MIAT	1.86164	2.31051e-05	effector/Cluster2
PABPC1	-0.823328	2.38052e-05	naive/Cluster1
USP49	1.9834	2.41705e-05	effector/Cluster2
MED22	1.84189	2.47469e-05	effector/Cluster2
RPL31	-0.890372	2.51189e-05	naive/Cluster1
STK4-AS1	-3.27545	2.8259e-05	naive/Cluster1
RIC8B	2.73233	2.84168e-05	effector/Cluster2
MLF1	4.05679	3.03597e-05	effector/Cluster2
FUT9	-0.428281	3.06305e-05	naive/Cluster1
HLA-B	-0.441644	3.36932e-05	naive/Cluster1
ZEB2	3.18037	4.27441e-05	effector/Cluster2
SLC8A1	2.12429	4.42225e-05	effector/Cluster2
TIAM1	-3.28425	5.04751e-05	naive/Cluster1
RHOBTB3	4.20613	5.35875e-05	effector/Cluster2
ANXA2P2	1.55637	5.36418e-05	effector/Cluster2
PIGQ	3.05138	5.45691e-05	effector/Cluster2
PA2G4P6	-2.74212	5.81122e-05	naive/Cluster1
MIEF1	3.42946	5.88283e-05	effector/Cluster2
ZNF584	-3.02716	6.11407e-05	naive/Cluster1
EML5	0.515298	6.31309e-05	effector/Cluster2
CD28	-4.21776	7.7869e-05	naive/Cluster1
SORCS1	2.28493	7.94718e-05	effector/Cluster2
PRSS23	3.75557	8.36078e-05	effector/Cluster2
ITGAX	2.2144	8.39417e-05	effector/Cluster2
LINC00899	-1.67472	9.78141e-05	naive/Cluster1
ZNF660	0.441884	0.000101763	effector/Cluster2
UBXN11	-0.895832	0.000102738	naive/Cluster1
RPL15	-0.767667	0.000109769	naive/Cluster1
NPTXR	-0.338473	0.000132933	naive/Cluster1
RPL34	-0.812455	0.0001335	naive/Cluster1
JHY	3.15768	0.000148061	effector/Cluster2
HLA-DRB1	5.51686	0.000160781	effector/Cluster2
CACNB4	-1.96536	0.000161485	naive/Cluster1
NCAM1	1.94048	0.000165172	effector/Cluster2
COL5A2	1.15528	0.00018897	effector/Cluster2
MXRA7	1.87973	0.000198022	effector/Cluster2
SNN	-2.64539	0.000209433	naive/Cluster1
ZFYVE26	1.85211	0.000209725	effector/Cluster2
B3GALT5	1.22142	0.000238698	effector/Cluster2
TMSB10	-0.260708	0.000263012	naive/Cluster1
RPS20	-0.47342	0.000266098	naive/Cluster1
SNHG8	-1.6853	0.000282789	naive/Cluster1
ZNF346	2.87963	0.000301717	effector/Cluster2
TIGIT	3.07261	0.000306355	effector/Cluster2
DSC2	0.859685	0.000315655	effector/Cluster2
RPLP1	-0.677949	0.000322232	naive/Cluster1
RPL21P11	1.79537	0.000327619	effector/Cluster2
SLC4A1	-0.653546	0.000340526	naive/Cluster1
SPRING1	1.54513	0.000383223	effector/Cluster2
ACTN1	-3.18722	0.000409158	naive/Cluster1
PDE7B	-2.42961	0.000411786	naive/Cluster1
AMD1	-3.35329	0.000437333	naive/Cluster1
RPS3A	-0.849814	0.000442969	naive/Cluster1
FCRL6	1.8319	0.000455263	effector/Cluster2
FST	0.822939	0.000468139	effector/Cluster2
USP28	2.33506	0.000474503	effector/Cluster2
FAM131A	-3.34376	0.000474648	naive/Cluster1
LRRC28	0.676959	0.000498145	effector/Cluster2
MRPL11	-0.775365	0.000506866	naive/Cluster1
FAM102A	-2.71414	0.000530197	naive/Cluster1
C1orf162	-1.76302	0.000532911	naive/Cluster1
B4GALT1	1.23025	0.000536018	effector/Cluster2
RPS5	-1.00726	0.000543656	naive/Cluster1
GCDH	-3.36279	0.000546439	naive/Cluster1
SOCS2	1.25774	0.000553361	effector/Cluster2
PTMA	-0.314555	0.000600001	naive/Cluster1
RPS23	-0.913257	0.000610889	naive/Cluster1
DAPP1	-2.64288	0.000629146	naive/Cluster1
RPS6KA5	-1.42552	0.000753235	naive/Cluster1
RPL9	-0.893442	0.000759422	naive/Cluster1
ATP6V0A2	-2.51538	0.000768021	naive/Cluster1
RPS21	-0.767935	0.000800788	naive/Cluster1
SLC7A11	-0.278515	0.000850693	naive/Cluster1
ADAMTS4	1.31568	0.000891511	effector/Cluster2
MYO1G	2.53772	0.0008952	effector/Cluster2
ADAM19	0.531029	0.000916447	effector/Cluster2
SLC25A4	2.40158	0.000934369	effector/Cluster2
FLRT2	-0.430574	0.00109602	naive/Cluster1
ZNF683	-2.17784	0.00111004	naive/Cluster1
TECPR2	-1.75783	0.00115233	naive/Cluster1
SLC6A14	0.38308	0.00117065	effector/Cluster2
ZNF285	-0.754095	0.00128974	naive/Cluster1
UGT1A7	1.05493	0.00140141	effector/Cluster2
KLRA1P	6.40239	0.00142762	effector/Cluster2
RPS16	-0.629122	0.00144384	naive/Cluster1
MKLN1-AS	0.835574	0.00146849	effector/Cluster2
S100A4	1.15383	0.0017046	effector/Cluster2
RPL37	-0.903015	0.00174845	naive/Cluster1
ADCY1	-0.869552	0.0018982	naive/Cluster1
TBX21	2.59394	0.00199029	effector/Cluster2
MIR4435-2HG	3.34416	0.00201825	effector/Cluster2
RPS14	-0.394384	0.00204502	naive/Cluster1
TRDJ3	-4.05765	0.00204843	naive/Cluster1
TEP1	-2.12278	0.00207678	naive/Cluster1
PEX13	-3.29083	0.00215073	naive/Cluster1
RPL17P36	2.58884	0.00220663	effector/Cluster2
NHSL1	-1.55629	0.00226503	naive/Cluster1
KCNMB4	-1.59848	0.00230488	naive/Cluster1
CD34	1.42137	0.00248705	effector/Cluster2
TAT	0.505954	0.00249618	effector/Cluster2
RPS4X	-0.758023	0.00249733	naive/Cluster1
HLA-DPA1	2.56224	0.00268022	effector/Cluster2
CAPZA1	0.860445	0.00268901	effector/Cluster2
RPL18	-0.94663	0.00290157	naive/Cluster1
RPL27A	-0.308852	0.00290559	naive/Cluster1
ANXA3	1.8422	0.00298475	effector/Cluster2
RPS2P28	1.27949	0.00298694	effector/Cluster2
RPL29	-0.609792	0.00304272	naive/Cluster1
TSPAN5	-1.12563	0.00326157	naive/Cluster1
SLC24A2	0.499146	0.0033259	effector/Cluster2
PHTF2	-3.32924	0.0033443	naive/Cluster1
TNFRSF10A-DT	-3.96785	0.0034113	naive/Cluster1
FGF12	1.79155	0.00344213	effector/Cluster2
RPL36	-0.506209	0.00344419	naive/Cluster1
RBM15-AS1	-1.40154	0.00357712	naive/Cluster1
PIM2	-1.4229	0.00387978	naive/Cluster1
DHODH	-2.45752	0.00430538	naive/Cluster1
FAM117B	-3.27597	0.00450261	naive/Cluster1
CD40	2.14	0.0045063	effector/Cluster2
SYNE1	1.26412	0.00468802	effector/Cluster2
APMAP	1.96453	0.0047093	effector/Cluster2
CD52	-0.469208	0.00511168	naive/Cluster1
ARHGEF9	4.24863	0.00540524	effector/Cluster2
DEGS2	2.21998	0.00585062	effector/Cluster2
PCAT1	1.16397	0.00599692	effector/Cluster2
RPL37A	-0.737095	0.00625502	naive/Cluster1
MME	-4.45429	0.0062915	naive/Cluster1
FRY	0.95487	0.00654961	effector/Cluster2
CCL3	6.04253	0.00665262	effector/Cluster2
PCDHA9	1.15827	0.00666542	effector/Cluster2
TNFRSF10A	-2.49574	0.00731026	naive/Cluster1
RPL13A	-0.673066	0.00731034	naive/Cluster1
SLC9A4	0.74159	0.00778363	effector/Cluster2
FABP6-AS1	1.15285	0.00863604	effector/Cluster2
ANXA1	1.19207	0.00866619	effector/Cluster2
SH2D2A	2.996	0.00948483	effector/Cluster2
CXCR3	-2.17214	0.00966067	naive/Cluster1
5-8S-rRNA	-1.04344	0.00985527	naive/Cluster1
DPY19L4P2	0.479607	0.0100591	effector/Cluster2
KIR3DS1	3.47113	0.0108795	effector/Cluster2
RNA5-8SN2	-1.02163	0.0111021	naive/Cluster1
RNA5-8SN1	-1.02036	0.0111198	naive/Cluster1
RNA5-8SN3	-1.02036	0.0111198	naive/Cluster1
RNA5-8SN4	-1.02036	0.0111198	naive/Cluster1
RNA5-8SN5	-1.02036	0.0111198	naive/Cluster1
GZMM	2.01727	0.0111425	effector/Cluster2
DIXDC1	-2.29897	0.011619	naive/Cluster1
RNF157	-2.74261	0.0120459	naive/Cluster1
POLR2J2	2.95986	0.0122161	effector/Cluster2
CDCP1	0.597354	0.0123086	effector/Cluster2
ANXA4	2.67527	0.0127275	effector/Cluster2
EMX2OS	-1.67312	0.0127432	naive/Cluster1
CTSW	0.893542	0.0133032	effector/Cluster2
ZC3H10	-1.63265	0.0133568	naive/Cluster1
TRAF3IP2	-1.38227	0.0139763	naive/Cluster1
IPO9	1.50398	0.0144209	effector/Cluster2
SUN3	-2.91844	0.0156768	naive/Cluster1
XCL2	4.14352	0.0159506	effector/Cluster2
GYPC	-1.33937	0.0159804	naive/Cluster1
HELB	-0.97733	0.0163945	naive/Cluster1
POLA2	-2.17863	0.0166139	naive/Cluster1
VMAC	-1.75928	0.0170758	naive/Cluster1
RPL17	-0.521243	0.0178397	naive/Cluster1
DVL3	-3.88271	0.0186797	naive/Cluster1
RPL6	-0.527373	0.0187638	naive/Cluster1
RGS3	3.79188	0.0188283	effector/Cluster2
HOXA5	-0.440915	0.0188861	naive/Cluster1
SH3D19	-0.832568	0.0192658	naive/Cluster1
AARS2	-1.69762	0.019292	naive/Cluster1
KLF6	0.817308	0.0195749	effector/Cluster2
LINC01579	0.923071	0.0196478	effector/Cluster2
INHBA	0.704859	0.0197105	effector/Cluster2
PAX5	-0.271052	0.0213899	naive/Cluster1
SNRNP48	-2.21907	0.0216033	naive/Cluster1
SLC2A14	1.04272	0.0217102	effector/Cluster2
OPHN1	0.654188	0.0220152	effector/Cluster2
SIRPG	-3.09741	0.0230367	naive/Cluster1
GSTZ1	-1.10814	0.023059	naive/Cluster1
PLD1	1.62772	0.0231304	effector/Cluster2
AP5B1	-0.528887	0.0240703	naive/Cluster1
IMPACT	-3.48507	0.0269961	naive/Cluster1
TMEM14C	-3.89672	0.0278789	naive/Cluster1
SDCCAG8	-1.73976	0.0281797	naive/Cluster1
WWTR1-AS1	1.87021	0.0287363	effector/Cluster2
CASP1	2.43977	0.0293532	effector/Cluster2
SYT11	2.29429	0.0298202	effector/Cluster2
CADM1	2.30588	0.0303731	effector/Cluster2
MYOM3	-2.39135	0.0306663	naive/Cluster1
SIN3A	-2.80823	0.0321844	naive/Cluster1
TRIM13	1.12582	0.0322103	effector/Cluster2
TRBJ2-4	1.38803	0.0327781	effector/Cluster2
RPS17	-0.835637	0.0333595	naive/Cluster1
FBXO22	2.54242	0.03371	effector/Cluster2
CYB561A3	-2.22143	0.0357443	naive/Cluster1
MED19	-1.43691	0.0359741	naive/Cluster1
TATDN1	-1.54656	0.0365372	naive/Cluster1
AGMAT	-0.688414	0.0372715	naive/Cluster1
CALM1	0.776232	0.0378051	effector/Cluster2
TRABD2A	-1.39728	0.038979	naive/Cluster1
TNFRSF1B	2.02524	0.0397701	effector/Cluster2
GPATCH2	3.03337	0.0444088	effector/Cluster2
GABRA2	-3.31982	0.0454369	naive/Cluster1
VSIG1	-1.86881	0.0458989	naive/Cluster1
RAP2A	3.70179	0.0479821	effector/Cluster2
TYROBP	5.50821	0.0491891	effector/Cluster2
KLRG1	1.82133	0.0494104	effector/Cluster2

## Sheet: Bulk_VD1_Comparison
SYMBOL	logFC	adj.P.Val	Direction
LTB	-4.74433	1.35879e-08	CD27HI
RCAN3	-6.09543	1.80336e-08	CD27HI
SNN	-3.30233	1.31719e-07	CD27HI
EFHD2	2.94331	1.31719e-07	CD27LO
CCR7	-6.20195	2.22811e-07	CD27HI
LEF1	-5.15856	1.59083e-06	CD27HI
PTCH1	5.06895	1.59083e-06	CD27LO
CAMK4	-5.29547	1.59083e-06	CD27HI
CTSC	1.9969	1.68792e-06	CD27LO
RAB3GAP1	-2.37214	1.68792e-06	CD27HI
SPINT2	-5.98236	2.93332e-06	CD27HI
MAL	-7.14197	4.07144e-06	CD27HI
TIAM1	-6.88795	5.2076e-06	CD27HI
RETREG1	-4.11069	6.89788e-06	CD27HI
ACTN1	-4.23211	7.78932e-06	CD27HI
MCTP2	1.96499	7.78932e-06	CD27LO
USP6NL	-5.18693	8.14934e-06	CD27HI
FAM30A	-7.33841	8.74682e-06	CD27HI
SERINC5	-2.83198	1.10699e-05	CD27HI
ZNF135	-7.21834	1.21175e-05	CD27HI
KLF7	-3.43181	1.39837e-05	CD27HI
CDR2	-1.54793	1.39837e-05	CD27HI
SYPL1	-1.30494	1.39837e-05	CD27HI
ITGA6	-3.39441	1.39837e-05	CD27HI
HAPLN3	-4.27479	1.39837e-05	CD27HI
SH3RF3	-8.45137	1.41382e-05	CD27HI
NCMAP-DT	-6.94335	1.43242e-05	CD27HI
LSR	-2.72233	1.48417e-05	CD27HI
MAN1A1	2.1927	1.56426e-05	CD27LO
GAS6	-6.71403	1.57339e-05	CD27HI
GNAI1	-6.9796	1.57339e-05	CD27HI
LINC00891	-7.49343	1.59397e-05	CD27HI
LOC100132741	-7.53087	1.59895e-05	CD27HI
BEX3	-7.32324	1.59895e-05	CD27HI
TGFBR3	3.42775	1.59895e-05	CD27LO
NELL2	-3.21639	1.59895e-05	CD27HI
IRS2	-5.21648	1.65756e-05	CD27HI
RGS3	3.59436	1.65756e-05	CD27LO
ZBTB38	1.48742	1.65756e-05	CD27LO
TMIGD2	-7.29553	1.65756e-05	CD27HI
KLHL6	-3.89981	1.65756e-05	CD27HI
TOX2	-7.1347	1.65756e-05	CD27HI
MEGF6	-5.84888	1.65756e-05	CD27HI
FGR	3.03775	1.74311e-05	CD27LO
GAB3	2.28167	1.74311e-05	CD27LO
AEBP1	-7.34108	1.74311e-05	CD27HI
CR1	-7.75046	1.75461e-05	CD27HI
ADGRG1	4.5081	1.84617e-05	CD27LO
ARPC5L	1.66482	1.95747e-05	CD27LO
TTC9	-5.27728	2.15881e-05	CD27HI
TCF7	-2.13004	2.15881e-05	CD27HI
ENPP4	1.96942	2.15881e-05	CD27LO
TRABD2A	-3.17484	2.15881e-05	CD27HI
GFI1	2.17956	2.37879e-05	CD27LO
LDLRAP1	-2.66109	2.56167e-05	CD27HI
PRF1	3.49762	2.59266e-05	CD27LO
CR2	-9.14373	2.59266e-05	CD27HI
GJB6	-7.61848	2.59266e-05	CD27HI
CNKSR2	-4.67487	2.61051e-05	CD27HI
RAP2A	2.61234	2.61051e-05	CD27LO
DOCK9	-1.68404	2.61051e-05	CD27HI
INF2	-5.8455	2.74172e-05	CD27HI
CPXM1	-6.2548	2.74172e-05	CD27HI
ANK1	-9.5186	2.74172e-05	CD27HI
SLAMF1	-6.58478	2.74172e-05	CD27HI
PTPN12	2.7904	2.74172e-05	CD27LO
TESPA1	-2.01293	2.77426e-05	CD27HI
PASK	-3.3455	3.05301e-05	CD27HI
ARMCX1	-7.16839	3.07855e-05	CD27HI
USP28	2.57295	3.07855e-05	CD27LO
CCL4	3.94258	3.07855e-05	CD27LO
C14orf132	-6.72474	3.08541e-05	CD27HI
BTBD11	-4.39241	3.08962e-05	CD27HI
LRRC8D	-1.73155	3.35631e-05	CD27HI
VSIG1	-5.76191	3.35631e-05	CD27HI
P2RY1	-7.12882	3.42819e-05	CD27HI
GPR15	-7.67595	3.60362e-05	CD27HI
MAP3K1	-2.2414	3.66923e-05	CD27HI
LPCAT1	2.19482	3.66923e-05	CD27LO
CEP170	-1.50788	3.66923e-05	CD27HI
MME	-9.66082	3.66923e-05	CD27HI
SPTBN1	-1.73745	3.66923e-05	CD27HI
BCL7A	-5.11255	3.87e-05	CD27HI
CASC15	-6.71221	4.24907e-05	CD27HI
RGMB	-5.42392	4.29595e-05	CD27HI
ZSWIM1	-3.23636	4.29595e-05	CD27HI
TMEM123	-1.57257	4.29595e-05	CD27HI
DAAM1	-1.4278	4.35281e-05	CD27HI
LTBP3	-1.76688	4.35281e-05	CD27HI
MYO16	-7.30676	4.36211e-05	CD27HI
ZNF415	-7.01691	4.38809e-05	CD27HI
LYPD3	-5.25512	4.39933e-05	CD27HI
KIF21A	2.16591	4.42775e-05	CD27LO
HYKK	-6.50975	4.69891e-05	CD27HI
SOX4	-6.35941	4.70132e-05	CD27HI
SEMA4D	-1.53824	4.70132e-05	CD27HI
DNMT3A	-1.76856	4.70132e-05	CD27HI
CD28	-5.92058	4.70132e-05	CD27HI
ZNF667-AS1	-7.7799	5.15684e-05	CD27HI
MFGE8	-3.2995	5.15684e-05	CD27HI
SLC16A10	-7.30802	5.15684e-05	CD27HI
NOSIP	-1.91321	5.3817e-05	CD27HI
ZNF776	-2.05002	5.869e-05	CD27HI
RORA	1.7228	5.90538e-05	CD27LO
CACNA1I	-7.93083	6.02204e-05	CD27HI
SH2D3A	-2.05912	6.02204e-05	CD27HI
SHISA2	-7.81285	6.25977e-05	CD27HI
FLNB	-2.4196	6.45759e-05	CD27HI
VIPR1	-5.36923	6.49804e-05	CD27HI
LRP5	-7.1747	6.49804e-05	CD27HI
RABGAP1L	1.27824	6.49804e-05	CD27LO
C12orf75	1.729	6.61899e-05	CD27LO
RTKN2	-6.35784	6.61899e-05	CD27HI
SRXN1	3.37183	6.67031e-05	CD27LO
RAB27A	1.57074	6.85805e-05	CD27LO
APMAP	1.9004	6.89787e-05	CD27LO
PLEK	3.30064	7.14015e-05	CD27LO
STK39	1.69779	7.19651e-05	CD27LO
BACH2	-2.99633	7.64238e-05	CD27HI
TTC38	3.29428	7.68769e-05	CD27LO
STXBP1	-3.72323	7.91783e-05	CD27HI
APP	-4.17393	7.96359e-05	CD27HI
ACAA2	1.93791	7.96359e-05	CD27LO
PPP2R2B	2.50387	8.53923e-05	CD27LO
CDC42BPB	-4.76696	8.93811e-05	CD27HI
TRAF3IP2	-1.85689	9.06436e-05	CD27HI
CYP24A1	-7.19496	9.06436e-05	CD27HI
ADSL	-1.55742	0.000100196	CD27HI
ARHGAP32	-3.66883	0.000100619	CD27HI
AXIN2	-5.13317	0.000100619	CD27HI
RASA4	-1.61343	0.000100619	CD27HI
KCNQ1	-5.69947	0.000105465	CD27HI
FAM102A	-2.62322	0.000107792	CD27HI
CASP10	-2.50567	0.000112272	CD27HI
LEF1-AS1	-6.02081	0.000115485	CD27HI
KIAA1958	-2.48326	0.000121463	CD27HI
BTBD3	-7.45368	0.000121463	CD27HI
AGPAT5	-2.07511	0.000122999	CD27HI
ZNF154	-3.77626	0.00012621	CD27HI
ZEB1	-2.52041	0.00012621	CD27HI
SUSD3	-4.75792	0.000127348	CD27HI
AFF3	-4.86752	0.000131881	CD27HI
PRDM1	3.62132	0.000134996	CD27LO
EPB41L2	-2.2431	0.000149243	CD27HI
SLC15A4	2.0752	0.000149243	CD27LO
PDE9A	-5.74049	0.000149243	CD27HI
AFF2	-7.32874	0.000149243	CD27HI
RHPN1	-4.97573	0.000150973	CD27HI
RASSF6	-7.81962	0.000154252	CD27HI
SSH1	1.20968	0.000154252	CD27LO
GK5	2.30175	0.000154252	CD27LO
IDS	1.04135	0.00015486	CD27LO
EIF4G3	1.37023	0.00015486	CD27LO
F2R	2.91501	0.000155321	CD27LO
NREP	-5.04578	0.000160618	CD27HI
SH3YL1	-2.52978	0.00016286	CD27HI
PDIA6	1.42693	0.000164775	CD27LO
JAZF1	2.50565	0.000164775	CD27LO
PARD3	-6.28455	0.000164775	CD27HI
ARHGEF4	-4.94248	0.000167204	CD27HI
ITGAL	1.44728	0.000175068	CD27LO
ZNF542P	-2.81512	0.000175068	CD27HI
PYHIN1	2.22896	0.000175068	CD27LO
UBASH3A	-2.19377	0.000180655	CD27HI
MTERF4	-1.2015	0.00018202	CD27HI
N4BP2	-1.38721	0.000186118	CD27HI
UBE2E2	-6.33338	0.000186118	CD27HI
SLC22A20P	-5.41351	0.000186118	CD27HI
PIK3IP1	-1.62383	0.000187746	CD27HI
FNDC3B	2.14943	0.000191225	CD27LO
MYO1E	-7.3994	0.000197433	CD27HI
ARHGAP15	-1.04036	0.000199767	CD27HI
BTF3L4	-1.05086	0.000200502	CD27HI
FAAH2	-4.88874	0.00021433	CD27HI
MYO6	2.46154	0.000214634	CD27LO
EVPL	-5.81324	0.000226792	CD27HI
FUT11	1.79641	0.000228331	CD27LO
P2RX5	-3.00796	0.00023178	CD27HI
AMPD3	-2.93395	0.00023469	CD27HI
EPHA4	-2.72073	0.000235124	CD27HI
DGKA	-1.59213	0.000235124	CD27HI
KDF1	-5.75032	0.000235124	CD27HI
KLRD1	2.39627	0.000235124	CD27LO
FZD6	-3.8754	0.000235124	CD27HI
ZNF551	-1.83381	0.000239531	CD27HI
SMARCA1	-6.33992	0.000239531	CD27HI
HPSE2	-4.8886	0.000239531	CD27HI
PCSK1N	-5.78153	0.000239531	CD27HI
LEPROTL1	-1.16494	0.000242392	CD27HI
ITM2C	-5.35198	0.000245187	CD27HI
WWC1	-5.78338	0.00025079	CD27HI
DPPA4	-8.69245	0.000252194	CD27HI
ADIPOR2	1.75824	0.000255642	CD27LO
GEM	-7.2898	0.000260576	CD27HI
LIMS2	-5.52568	0.00026142	CD27HI
LDHB	-1.3373	0.00026142	CD27HI
CYRIB	1.06769	0.000262818	CD27LO
IKZF3	1.31408	0.000262818	CD27LO
PTPN22	1.27239	0.000264904	CD27LO
FAM117B	-1.92899	0.000265942	CD27HI
ADGRA3	-6.04683	0.000266713	CD27HI
GLIPR1	1.8351	0.000270518	CD27LO
SYNE2	1.49337	0.000274177	CD27LO
WNT7A	-6.35802	0.000277108	CD27HI
ZEB2	3.21649	0.000285697	CD27LO
GALNT3	2.53816	0.000285697	CD27LO
BEND5	-7.27093	0.000293885	CD27HI
MCC	-2.0697	0.000293885	CD27HI
CD55	-1.45362	0.000295161	CD27HI
RUFY3	-1.14788	0.00029688	CD27HI
LRRC8B	-2.00176	0.000308604	CD27HI
SASH3	1.28576	0.000311026	CD27LO
TCEA3	-4.82415	0.000311629	CD27HI
ERCC6L2	-0.965377	0.000311674	CD27HI
SORBS3	-2.15882	0.000312454	CD27HI
MAML2	-1.57526	0.000312454	CD27HI
HOPX	2.06103	0.000321475	CD27LO
MAML3	-3.62106	0.000321475	CD27HI
SLAMF7	2.22614	0.000321475	CD27LO
CD5	-2.41148	0.000322365	CD27HI
HSBP1L1	-2.57889	0.000326704	CD27HI
LGALS3BP	-4.39288	0.000329081	CD27HI
CNN3	-6.98171	0.000334591	CD27HI
MAGI2-AS3	-8.59323	0.000353984	CD27HI
TLE4	-0.783379	0.000363106	CD27HI
ACE	-6.52843	0.000363537	CD27HI
ZNF439	-3.3772	0.000366344	CD27HI
GNGT2	4.53378	0.000373606	CD27LO
MRPL10	1.34453	0.000374645	CD27LO
PPP3CA	1.17167	0.000374645	CD27LO
MLXIP	-1.29777	0.00038116	CD27HI
PDE7A	-1.47388	0.000383422	CD27HI
CCL4L2	4.70854	0.000383539	CD27LO
BEX2	-1.32761	0.000391842	CD27HI
SAMD12	-5.43797	0.000392242	CD27HI
ZFYVE9	-2.3175	0.000392242	CD27HI
SYTL3	2.30081	0.000392929	CD27LO
TBC1D4	-2.55763	0.000396133	CD27HI
CNST	-1.19089	0.000399496	CD27HI
STMN3	-2.5497	0.000403039	CD27HI
ECRG4	-5.93758	0.000403857	CD27HI
KCNA3	-1.41249	0.00040413	CD27HI
TACC3	-1.20691	0.000404326	CD27HI
ENPP5	3.8068	0.00042768	CD27LO
RFX2	-5.00766	0.0004301	CD27HI
MYB	-6.44673	0.000440106	CD27HI
DCHS1	-5.68682	0.000444226	CD27HI
PHLDB3	-2.05583	0.000445155	CD27HI
TNFRSF10A	-3.01371	0.000445155	CD27HI
IQCA1	-5.71958	0.000445155	CD27HI
SATB1	-1.65361	0.000445155	CD27HI
PLXNA4	-6.46107	0.000445155	CD27HI
ZFYVE28	3.20753	0.000445155	CD27LO
NPDC1	-5.45359	0.000466429	CD27HI
CPAMD8	-5.22128	0.000473805	CD27HI
IGF2R	1.17197	0.000476512	CD27LO
SCRN1	-4.43718	0.00048726	CD27HI
PRKAR2B	-3.36342	0.000488245	CD27HI
CD200	-5.12355	0.000498829	CD27HI
IL23A	-3.80423	0.000501635	CD27HI
ITCH	0.952166	0.000505576	CD27LO
RALGPS2	-4.82026	0.000505576	CD27HI
LAYN	-6.22837	0.000505933	CD27HI
ARMH1	-4.92699	0.000505933	CD27HI
WDR86	-3.35679	0.000505933	CD27HI
SGTB	-1.30992	0.000519613	CD27HI
RBM11	-5.5586	0.000531005	CD27HI
SYDE2	-4.75961	0.000533667	CD27HI
TIMP2	-4.17747	0.000533667	CD27HI
SERPINB9	1.7127	0.000533667	CD27LO
MXRA7	2.14612	0.000533667	CD27LO
CD247	1.14637	0.000533667	CD27LO
MB21D2	-5.21605	0.000533667	CD27HI
SDK2	-8.26948	0.00053959	CD27HI
KRT18	-4.79389	0.000552901	CD27HI
ANKRD36BP2	-4.83705	0.000556414	CD27HI
PTPRJ	1.70796	0.000566001	CD27LO
PLXDC1	-2.89484	0.000569104	CD27HI
NUCB2	-1.44448	0.000572095	CD27HI
DEAF1	-1.74536	0.00058917	CD27HI
RAPGEF6	-1.0414	0.00058917	CD27HI
MAP3K5	1.77144	0.00058917	CD27LO
CRIP2	-3.68706	0.00058917	CD27HI
GNG2	1.18077	0.00059734	CD27LO
ABCG1	-2.37821	0.000597637	CD27HI
NRCAM	-5.99705	0.000603928	CD27HI
TPP1	1.43495	0.000605889	CD27LO
PIM2	-1.293	0.000613006	CD27HI
SH2D2A	2.15789	0.000616458	CD27LO
PAG1	-2.80039	0.000625426	CD27HI
TNFSF8	-3.17206	0.000629337	CD27HI
RETREG1-AS1	-6.199	0.000629337	CD27HI
ZNF69	-2.82346	0.000629337	CD27HI
ADRB2	2.70562	0.000637215	CD27LO
NBEA	-6.12951	0.000637215	CD27HI
EPHX2	-2.9911	0.000663303	CD27HI
MYO5A	0.999793	0.000664493	CD27LO
CDC14A	-1.54503	0.000664493	CD27HI
MAST4	-2.55634	0.000664493	CD27HI
100506548	-1.59733	0.000676828	CD27HI
NAP1L1	-0.828517	0.000677037	CD27HI
PTPN4	1.12578	0.000685737	CD27LO
PAWR	-5.03949	0.000709196	CD27HI
CHMP7	-2.46756	0.000716084	CD27HI
ORAI2	-1.82006	0.000719651	CD27HI
FAM126A	1.43582	0.000720704	CD27LO
SGK1	-3.41158	0.000728259	CD27HI
PTK2	-5.31987	0.00073268	CD27HI
SELENON	-1.66357	0.000732737	CD27HI
STT3B	-1.32155	0.000747984	CD27HI
GYG1	1.41391	0.000759295	CD27LO
SARAF	-0.877662	0.000762719	CD27HI
CEP78	1.973	0.000762719	CD27LO
CALM1	0.864742	0.000764638	CD27LO
CLEC11A	-5.27955	0.000764638	CD27HI
TBX21	2.05534	0.000769334	CD27LO
FCGR3A	5.12234	0.000770757	CD27LO
CD58	1.95115	0.000770886	CD27LO
CYSLTR1	-5.41503	0.000780909	CD27HI
CKAP4	-2.25078	0.000793976	CD27HI
RIPOR2	-0.928659	0.000806283	CD27HI
PTPN20	-5.32001	0.000825757	CD27HI
TMEM244	5.389	0.000829923	CD27LO
ADGRG5	2.85042	0.000829923	CD27LO
NT5E	-2.84076	0.000829923	CD27HI
RAB27B	3.27346	0.000829923	CD27LO
ZMIZ1	-1.52031	0.000830573	CD27HI
SOWAHC	-5.39112	0.000843318	CD27HI
ID3	-5.10059	0.000849434	CD27HI
HMGB2	1.05816	0.000849434	CD27LO
CEP68	-1.20906	0.000866128	CD27HI
PKIA-AS1	-4.58623	0.000876948	CD27HI
DNAJC1	1.32821	0.000886234	CD27LO
NEDD4L	-2.593	0.000893435	CD27HI
FUT7	-3.92472	0.000893435	CD27HI
TMEM63A	-1.56579	0.000927574	CD27HI
MAP7	-4.71052	0.000946259	CD27HI
GALNT10	1.19464	0.00096565	CD27LO
TAMALIN	-3.25583	0.00096565	CD27HI
RUNX1	1.16803	0.000966574	CD27LO
105377746	-6.06239	0.000966574	CD27HI
IFNG-AS1	-5.76092	0.000966574	CD27HI
SMC4	-1.35397	0.000966574	CD27HI
KIT	-6.32601	0.000966574	CD27HI
HOOK1	-3.34461	0.000977428	CD27HI
STRBP	-1.4792	0.00098182	CD27HI
PRKCA	-1.41324	0.000983348	CD27HI
SLFN12L	1.36689	0.000991373	CD27LO
DSC1	-6.28142	0.000999185	CD27HI
AUTS2	2.37642	0.00100799	CD27LO
ATP8B2	-1.07334	0.00101426	CD27HI
IL7R	-3.48529	0.00102511	CD27HI
SPRYD7	1.48524	0.00102511	CD27LO
ITGA1	-5.9861	0.00102511	CD27HI
EDEM1	-1.08233	0.00102511	CD27HI
ZNF814	-1.71713	0.00106751	CD27HI
ATP2B4	1.45568	0.00107671	CD27LO
MICU3	-4.66769	0.00108627	CD27HI
C3AR1	3.39099	0.00109808	CD27LO
CCR9	-4.60723	0.00110353	CD27HI
IQGAP2	0.879811	0.00111167	CD27LO
SEPTIN10	-5.98451	0.00116263	CD27HI
GZMB	5.29932	0.00117128	CD27LO
TRIM2	-6.03741	0.00118215	CD27HI
TMEM30B	-2.4787	0.00120706	CD27HI
MAPK1	0.910595	0.00122191	CD27LO
RAI2	-5.37222	0.00123987	CD27HI
RAB32	-5.21779	0.00125029	CD27HI
CD248	-6.40503	0.0012573	CD27HI
ZSCAN18	-6.21228	0.00132188	CD27HI
ZNF549	-1.71224	0.00133068	CD27HI
DST	-2.92014	0.00133937	CD27HI
PIDD1	-1.34882	0.00133937	CD27HI
SUSD1	2.01787	0.00134151	CD27LO
MMP23A	3.68107	0.00137914	CD27LO
RASA4B	-1.7119	0.00138214	CD27HI
KCNN4	-4.69569	0.0014065	CD27HI
MEOX1	-6.07238	0.00142213	CD27HI
MIR181A1HG	-6.0752	0.0014379	CD27HI
SLC22A23	-4.08958	0.00147751	CD27HI
DLL1	-3.29181	0.0014818	CD27HI
GLB1	1.25021	0.00149905	CD27LO
SYNJ2	-2.53016	0.00150765	CD27HI
KLRB1	3.73009	0.00150819	CD27LO
LITAF	1.03154	0.00152369	CD27LO
ZNF134	-1.44736	0.00152369	CD27HI
ITPKB	-1.375	0.00153407	CD27HI
EPPK1	-4.87966	0.00155604	CD27HI
CLN5	-1.42088	0.00156332	CD27HI
DIAPH1	0.788233	0.00157448	CD27LO
TMEM64	1.86311	0.00158285	CD27LO
AKNA	0.908216	0.0015883	CD27LO
MYC	-4.55736	0.00160172	CD27HI
MCUB	-1.14328	0.00161101	CD27HI
SNX9	-1.89027	0.00166071	CD27HI
ZNRF1	-5.23331	0.00166293	CD27HI
FGFBP2	4.95377	0.00166957	CD27LO
FCRL6	2.51031	0.00168921	CD27LO
NMT2	-1.07311	0.00171918	CD27HI
CARMIL2	-1.45936	0.00173597	CD27HI
TAFA2	-4.14243	0.00173597	CD27HI
SCML1	-3.78205	0.0017935	CD27HI
IL6R	-5.00974	0.00181761	CD27HI
TMX4	0.818685	0.00182526	CD27LO
TFDP2	0.763382	0.00183586	CD27LO
TPCN1	-1.85201	0.00183856	CD27HI
IL6ST	-1.8283	0.00186286	CD27HI
OBSCN	-2.28234	0.00187516	CD27HI
SLC20A1	1.25333	0.00189332	CD27LO
SIRT2	1.17312	0.00190644	CD27LO
C1orf21	2.22961	0.00190644	CD27LO
EIF3E	-0.830341	0.00190644	CD27HI
LINC01138	1.13734	0.0019066	CD27LO
TMEM14C	-2.70028	0.00193542	CD27HI
BEND4	-6.36122	0.00198737	CD27HI
TBC1D19	1.77582	0.00198991	CD27LO
SAP30	2.13302	0.00204685	CD27LO
STAT4	1.66815	0.00205501	CD27LO
LYN	2.50689	0.00207664	CD27LO
BTD	1.72339	0.00214133	CD27LO
TSEN54	1.19655	0.0022035	CD27LO
ZNF101	-0.971295	0.00220451	CD27HI
TAF4B	-2.40899	0.002216	CD27HI
SAMD3	1.07569	0.00222077	CD27LO
PATJ	-1.36471	0.00223904	CD27HI
ANTXRLP1	-1.35751	0.00223904	CD27HI
WEE1	2.3235	0.00225916	CD27LO
SFXN1	-0.977193	0.0022927	CD27HI
PDGFD	1.76005	0.00231388	CD27LO
TNFRSF1B	1.72874	0.00232492	CD27LO
ZNF516	-3.88707	0.00232492	CD27HI
CASS4	-3.81869	0.00232875	CD27HI
KCNQ3	-6.16532	0.0023326	CD27HI
JAKMIP2	1.75193	0.00233287	CD27LO
SCP2	1.02268	0.00233287	CD27LO
RERE	-0.929379	0.00233825	CD27HI
NPAS2	-6.05714	0.00237168	CD27HI
LIM2	5.38247	0.0023776	CD27LO
FBXW7	0.750846	0.0023776	CD27LO
CX3CR1	5.09277	0.0023776	CD27LO
ARRDC4	-3.12494	0.00237849	CD27HI
TNFRSF25	-5.80637	0.00243065	CD27HI
GZMA	2.88822	0.00253184	CD27LO
SPIB	-4.58072	0.00253191	CD27HI
LY96	-5.67185	0.00253518	CD27HI
PVR	-5.94123	0.00253518	CD27HI
AKR1E2	-6.55194	0.00254194	CD27HI
LINC01215	-2.10629	0.00255242	CD27HI
RAB29	0.943617	0.0025662	CD27LO
GIPC3	-3.83511	0.00266715	CD27HI
UAP1	1.20726	0.00266778	CD27LO
ASIC1	-5.23689	0.00267883	CD27HI
GCNT4	-2.62123	0.00267918	CD27HI
CASP6	-1.26635	0.0026875	CD27HI
SINHCAF	-0.904495	0.0026875	CD27HI
CCR10	-3.7092	0.00274971	CD27HI
ZNF256	-2.15355	0.00275256	CD27HI
MGAT5	-1.24112	0.002841	CD27HI
SYTL2	1.88207	0.00284757	CD27LO
MAP10	-2.58132	0.00284994	CD27HI
CHD7	-1.27479	0.00284994	CD27HI
TPTEP1	-5.33635	0.00285356	CD27HI
CUX1	-0.832902	0.00285356	CD27HI
SLCO4C1	4.00241	0.00286141	CD27LO
LCP1	1.0289	0.00292817	CD27LO
FBLN2	-8.31826	0.00294329	CD27HI
LINC00674	1.30786	0.00297348	CD27LO
MANEAL	2.66869	0.00297409	CD27LO
ARHGAP26	0.960788	0.00311205	CD27LO
PLCG1	-1.49685	0.00311205	CD27HI
EDAR	-5.39391	0.00311629	CD27HI
CREB3L2	1.09706	0.00315188	CD27LO
IQSEC1	0.784488	0.0031786	CD27LO
RIC3	-2.49869	0.00318899	CD27HI
CACNA2D2	2.07796	0.00318899	CD27LO
TTC28	-4.67865	0.00320627	CD27HI
LAG3	2.7242	0.00322608	CD27LO
KANK1	-4.66288	0.00322608	CD27HI
PIK3AP1	1.92735	0.00322608	CD27LO
GZMH	5.18087	0.00322608	CD27LO
JAML	-2.43748	0.0032863	CD27HI
LZTS3	-3.26099	0.00328947	CD27HI
PI4K2A	1.28483	0.00330545	CD27LO
ECE1	-1.67055	0.00331732	CD27HI
ABI3	2.66791	0.00333625	CD27LO
CDH23	-2.03671	0.00334219	CD27HI
UBE2F	1.28432	0.00335115	CD27LO
ZFP28	-6.19477	0.00335115	CD27HI
LDLRAD4	-1.66906	0.003364	CD27HI
MPP7	-1.16034	0.00339629	CD27HI
UTRN	0.739117	0.00348571	CD27LO
ZNF418	-4.92937	0.00355889	CD27HI
ARHGEF11	-3.77824	0.00355889	CD27HI
KATNAL1	1.5392	0.00356923	CD27LO
PDE3B	-1.49173	0.00360246	CD27HI
PIP4K2C	1.03399	0.00360694	CD27LO
RGS9	2.99706	0.00360856	CD27LO
NIP7	0.763862	0.00363205	CD27LO
SYNE1	1.69565	0.00363205	CD27LO
PUS7	-1.88456	0.00363205	CD27HI
SNTB1	1.18344	0.00368842	CD27LO
SLC7A6	-1.16277	0.00375935	CD27HI
MMP23B	3.342	0.00377645	CD27LO
PI16	-4.58214	0.00377645	CD27HI
PICALM	0.783024	0.00377645	CD27LO
HABP4	-1.793	0.00378493	CD27HI
TCF7L2	1.46166	0.00378747	CD27LO
UBE2E3	0.808206	0.00379406	CD27LO
FASN	-2.08872	0.00382913	CD27HI
PTPRE	1.51842	0.00382913	CD27LO
CARD16	1.38654	0.00382913	CD27LO
AGMAT	-2.56045	0.00385442	CD27HI
TBK1	1.43336	0.00389198	CD27LO
FSTL1	-4.78687	0.00389448	CD27HI
ST7	1.9398	0.00395018	CD27LO
NPC1	1.15603	0.00397448	CD27LO
SMARCA2	0.676711	0.00398085	CD27LO
VRK2	1.18594	0.00401961	CD27LO
SLC8B1	-1.54331	0.00405167	CD27HI
ARHGAP25	0.935217	0.00408505	CD27LO
GSAP	1.71503	0.00410378	CD27LO
TAOK3	0.643396	0.00412599	CD27LO
TSPAN18	-5.09353	0.00412599	CD27HI
GALC	1.04002	0.00413051	CD27LO
ZNF563	-5.07781	0.00416891	CD27HI
CERS6	-1.68265	0.00419659	CD27HI
RAB11FIP5	2.78647	0.00420728	CD27LO
PLEKHA1	1.07439	0.00431452	CD27LO
LOC100505715	-4.62958	0.00431452	CD27HI
ZNF462	-5.32474	0.00433274	CD27HI
TMEM131L	-1.08359	0.00436653	CD27HI
MACF1	0.682635	0.00436885	CD27LO
ZBTB44	0.899864	0.00436885	CD27LO
RASGRF2	-2.73209	0.00437345	CD27HI
GPR55	-5.73726	0.00437345	CD27HI
ARL6IP5	0.940066	0.00442827	CD27LO
IL2RA	-4.66215	0.00443915	CD27HI
DSEL	-3.8508	0.00452585	CD27HI
MGLL	-3.53683	0.00453739	CD27HI
FEZ1	3.95382	0.00454722	CD27LO
IGF1R	-1.95732	0.00454722	CD27HI
RASA4CP	-1.7326	0.00454722	CD27HI
IFIT2	2.63665	0.00454722	CD27LO
PTK7	-4.62035	0.00454722	CD27HI
ZDBF2	-2.78384	0.00454722	CD27HI
IGF2BP2	-3.65741	0.00455087	CD27HI
RTL10	-1.25924	0.00463481	CD27HI
GLCE	-1.71965	0.00464139	CD27HI
CDKN2A	3.0503	0.00464139	CD27LO
FLT1	-4.59326	0.00477694	CD27HI
CAMK2N1	2.68984	0.00483164	CD27LO
ARHGEF18	-1.0678	0.00483164	CD27HI
SLC66A3	1.41888	0.00483542	CD27LO
FYB1	-0.799038	0.00488948	CD27HI
MCF2L	-2.39261	0.00488948	CD27HI
NKG7	2.99081	0.00490818	CD27LO
ACTN4	1.87178	0.00492608	CD27LO
CHKA	-1.481	0.0049327	CD27HI
SPTB	5.33175	0.0049327	CD27LO
ADGRE5	1.21376	0.0049327	CD27LO
ELOVL1	1.11932	0.0049327	CD27LO
SSBP2	-1.69753	0.00498955	CD27HI
APOBEC3C	1.82632	0.00499168	CD27LO
IQSEC3	-4.76792	0.00500901	CD27HI
THBS4-AS1	-4.82762	0.00501549	CD27HI
ZC2HC1A	-3.60412	0.00501549	CD27HI
TRADD	-1.49656	0.00501549	CD27HI
ABLIM1	-0.975194	0.00510135	CD27HI
MAP4K5	0.83643	0.00510642	CD27LO
PLEKHF1	2.6653	0.00511719	CD27LO
ASAP1	-0.876842	0.00514105	CD27HI
S1PR5	3.6892	0.00519833	CD27LO
PELI2	-1.31483	0.00519833	CD27HI
FYN	0.7826	0.00519833	CD27LO
TTC24	-2.38417	0.0052109	CD27HI
TRAPPC10	0.718404	0.00523152	CD27LO
CXCR5	-4.64939	0.00529127	CD27HI
HLA-B	0.679403	0.00529127	CD27LO
LINC01560	-5.30051	0.00532134	CD27HI
FKBP5	-1.27597	0.0053754	CD27HI
CYRIA	2.06057	0.00547119	CD27LO
SPRY1	-3.96688	0.00548423	CD27HI
DTD1	1.11494	0.00548423	CD27LO
ZBTB18	-1.77953	0.00548423	CD27HI
TBXA2R	-5.56746	0.0055295	CD27HI
TTC22	2.12	0.0055295	CD27LO
DIRC3	-3.68257	0.00561331	CD27HI
ZNF492	-3.31893	0.00561635	CD27HI
ZNF10	-1.64082	0.00566772	CD27HI
PVT1	-2.68282	0.00568311	CD27HI
DLG5	3.42734	0.00571893	CD27LO
UEVLD	1.46822	0.00587855	CD27LO
KCNMB4	-4.28722	0.00594868	CD27HI
CLEC2B	0.807296	0.00598224	CD27LO
ZNF497	-3.95095	0.00600331	CD27HI
PLAAT3	2.03137	0.00603766	CD27LO
LOC100130872	2.36058	0.00608643	CD27LO
CD27	-5.13208	0.00609781	CD27HI
NFIL3	1.72188	0.00611633	CD27LO
DHRS7	1.01119	0.00612046	CD27LO
OLMALINC	-3.25256	0.00612719	CD27HI
LINC00920	-4.55225	0.00616821	CD27HI
RBL2	-0.844731	0.00616825	CD27HI
YWHAQ	0.529433	0.00619888	CD27LO
CAST	1.02719	0.00634354	CD27LO
ZNF844	-3.29889	0.00641679	CD27HI
SNHG29	-1.18047	0.00643147	CD27HI
CCDC66	-1.13198	0.00643147	CD27HI
F8	2.31227	0.00644081	CD27LO
CAMSAP2	-6.24757	0.0064674	CD27HI
ZNF433	-1.40065	0.00668327	CD27HI
SPICE1	-1.24196	0.00668956	CD27HI
HENMT1	1.06595	0.00677145	CD27LO
LLGL2	1.82252	0.00679748	CD27LO
ZFP36L2	-1.26524	0.00679748	CD27HI
TNFRSF10D	-5.45779	0.00680985	CD27HI
PLEKHG3	2.57136	0.006815	CD27LO
CD79A	-4.51323	0.00690996	CD27HI
PTPN18	1.3104	0.00693709	CD27LO
NCALD	0.974818	0.00698935	CD27LO
FILIP1L	-2.78821	0.00702415	CD27HI
PLCL2	-0.806189	0.00702415	CD27HI
SELL	-1.84589	0.00705199	CD27HI
PTTG1	1.78163	0.00709812	CD27LO
ZNF329	-1.14543	0.00713755	CD27HI
RAB9A	1.04759	0.00725781	CD27LO
WDR86-AS1	-3.50957	0.00726942	CD27HI
PSTPIP2	1.76982	0.0073565	CD27LO
GPR183	-2.343	0.0073565	CD27HI
AGAP1	2.00139	0.00735714	CD27LO
FKBP11	1.12187	0.00741333	CD27LO
PIP4K2A	0.980537	0.00749525	CD27LO
CAP1	0.75986	0.00751032	CD27LO
PPP1R2	-0.761562	0.00752648	CD27HI
ERG28	1.22425	0.00752648	CD27LO
ARHGEF12	1.20959	0.0075403	CD27LO
C1orf174	1.1584	0.0075403	CD27LO
ZNF786	-1.56265	0.00754362	CD27HI
SOCS3	-2.58803	0.00754362	CD27HI
ZNF662	-4.96483	0.00754892	CD27HI
GAPT	-4.66828	0.00754892	CD27HI
IGSF9B	-4.05998	0.00754892	CD27HI
SETD7	-3.40151	0.00764764	CD27HI
SPEG	-3.97933	0.00764764	CD27HI
PABPC1	-0.804643	0.00764764	CD27HI
RCAN3AS	-3.8804	0.00767397	CD27HI
ARMCX2	-2.93392	0.00777771	CD27HI
EFNA1	-3.40281	0.00802493	CD27HI
LAMP3	-3.29802	0.00807291	CD27HI
ANXA4	2.473	0.00807693	CD27LO
TRIB2	-1.0692	0.0082093	CD27HI
TRIM24	-0.727838	0.0082093	CD27HI
ITPRIPL2	3.20765	0.0082093	CD27LO
AHCY	-1.25393	0.00824371	CD27HI
LINC00944	4.79986	0.00830901	CD27LO
TTC16	2.70525	0.00830901	CD27LO
RDH10	1.91153	0.00830901	CD27LO
IPO4	-1.41794	0.00834072	CD27HI
IL12RB1	1.68393	0.00834072	CD27LO
PTPRK	-4.6873	0.00834371	CD27HI
GRAMD1A	-1.44325	0.0083475	CD27HI
HID1	-3.82376	0.00836191	CD27HI
GNLY	2.75991	0.00836904	CD27LO
CD40LG	-5.30906	0.0083735	CD27HI
FAM153A	-4.25961	0.00839463	CD27HI
CRYBG3	-2.27949	0.0084461	CD27HI
GP5	-4.65712	0.00847451	CD27HI
SLC12A6	-0.941209	0.00848914	CD27HI
ARHGAP18	2.0172	0.00848914	CD27LO
KIFC3	4.76109	0.00860059	CD27LO
INPP5A	-2.02063	0.00860059	CD27HI
LMO7	-1.77795	0.00864301	CD27HI
ANTXR2	-2.6475	0.00869773	CD27HI
GMEB2	-0.871819	0.00870358	CD27HI
TNFAIP8	-1.24794	0.00871054	CD27HI
SCML4	-0.96071	0.00871075	CD27HI
SVIL	-1.3321	0.00882003	CD27HI
MCRIP1	1.60561	0.00882003	CD27LO
EEPD1	-4.34908	0.0089155	CD27HI
WNK1	0.736388	0.0089155	CD27LO
NCKAP1	3.27486	0.00894421	CD27LO
ARHGEF28	7.01983	0.00899635	CD27LO
ABCG2	-4.75957	0.00908127	CD27HI
B4GALT5	1.30392	0.0091714	CD27LO
GPRASP1	-2.52169	0.0091714	CD27HI
LOC102724200	0.733554	0.00923631	CD27LO
SLC25A24	1.5373	0.00928002	CD27LO
ADAM8	1.54474	0.00934464	CD27LO
SNTB2	1.0265	0.00935768	CD27LO
ABHD2	0.918292	0.00935768	CD27LO
CCR4	-5.73801	0.00935768	CD27HI
MMP11	-2.17778	0.00935768	CD27HI
ACVR1B	-2.02846	0.00935768	CD27HI
LGR6	3.24248	0.00939496	CD27LO
C12orf42	-1.39493	0.00940099	CD27HI
CENPV	-1.28662	0.00940099	CD27HI
DCAF4	-1.25715	0.00945052	CD27HI
KANK3	-2.10253	0.00945052	CD27HI
PRKCB	0.741793	0.00945052	CD27LO
CLDND1	-1.13172	0.00947843	CD27HI
YPEL2	-1.36902	0.00948967	CD27HI
LDLR	2.72302	0.00953244	CD27LO
CDH4	-6.0437	0.0095678	CD27HI
FLT3LG	-1.28957	0.009607	CD27HI
ABCB9	-3.65578	0.00962322	CD27HI
GPR155	-1.26222	0.00963991	CD27HI
OXNAD1	-1.45546	0.00973292	CD27HI
AOAH	0.998548	0.00973292	CD27LO
RAPGEF5	-4.33152	0.00981879	CD27HI
TMEM9B	0.782468	0.00981879	CD27LO
HIVEP2	-0.829318	0.00994293	CD27HI
MAF	3.01022	0.00998959	CD27LO
COQ2	-1.14405	0.0100042	CD27HI
FCHO2	2.3925	0.0100042	CD27LO
PFKFB2	-1.88612	0.010008	CD27HI
IQGAP1	0.791996	0.0100124	CD27LO
LINC00943	3.74311	0.0100124	CD27LO
MAN1C1	-2.4961	0.0100388	CD27HI
PLEKHH2	-3.61127	0.0101096	CD27HI
CD2AP	-0.846081	0.0101096	CD27HI
SSX2IP	1.27337	0.0101476	CD27LO
MFSD11	1.05661	0.0102294	CD27LO
MAGEH1	-0.982011	0.0102815	CD27HI
SMAD7	2.1659	0.0103035	CD27LO
FGD4	-3.60972	0.0103342	CD27HI
MYBL1	1.71346	0.0105393	CD27LO
IFIT3	3.46866	0.0105393	CD27LO
TCF12	-0.671101	0.010607	CD27HI
PHPT1	1.5407	0.0106112	CD27LO
SFI1	-0.996664	0.0106614	CD27HI
CCNE1	-3.10343	0.0106627	CD27HI
FBXL8	-3.51812	0.0107125	CD27HI
CD2BP2	0.986263	0.0107199	CD27LO
FRMD4A	-1.71457	0.0107199	CD27HI
ZNF92	-0.928197	0.010852	CD27HI
SLC19A1	-3.2402	0.0110734	CD27HI
PIK3R3	1.85861	0.0110734	CD27LO
SLC25A33	-1.36563	0.0111614	CD27HI
CLIP3	-4.32656	0.011178	CD27HI
ATL1	2.43596	0.011178	CD27LO
VNN2	1.3717	0.01119	CD27LO
ECE1-AS1	-4.12189	0.0113111	CD27HI
DTHD1	3.09252	0.0113111	CD27LO
CEP126	1.41843	0.0113792	CD27LO
CLIP1	0.553231	0.0114242	CD27LO
TMEM25	-1.53709	0.0114641	CD27HI
WDR45	0.86149	0.0114705	CD27LO
CASP1	1.59654	0.0114779	CD27LO
KDELR2	0.858711	0.0116023	CD27LO
REXO5	-4.88348	0.0116088	CD27HI
SOCS2	2.46603	0.0116768	CD27LO
LMO4	0.93623	0.0116768	CD27LO
MNAT1	1.38112	0.0116768	CD27LO
CMTM8	-3.52268	0.0116929	CD27HI
MORN4	-4.15265	0.0117999	CD27HI
ZNF425	-4.24209	0.0117999	CD27HI
CDKL1	1.3573	0.0117999	CD27LO
GAS5	-1.2067	0.0120053	CD27HI
ZNF586	-0.930618	0.0120053	CD27HI
AGTPBP1	0.612155	0.0120511	CD27LO
APLP2	1.2351	0.0120511	CD27LO
SIPA1L2	-5.06297	0.0122753	CD27HI
HSPB1	-1.35889	0.0122857	CD27HI
SH3PXD2A	-2.25281	0.0123089	CD27HI
RHOH	-1.47101	0.0123965	CD27HI
CD63	1.62478	0.0125465	CD27LO
CD82	-2.60224	0.0125825	CD27HI
IFT140	-2.33072	0.0127472	CD27HI
KIR3DX1	2.63369	0.0127801	CD27LO
TP53INP1	-1.31308	0.0127866	CD27HI
IL4R	-0.781419	0.0128731	CD27HI
IRF2BP2	-1.00081	0.0128798	CD27HI
MAP4K1	0.817003	0.0129498	CD27LO
BBS1	-1.43053	0.0129498	CD27HI
DOCK10	-0.647566	0.0130295	CD27HI
OPN3	-1.31303	0.013042	CD27HI
FAM184A	-4.73854	0.0130592	CD27HI
KIF13B	0.867173	0.0130683	CD27LO
APOBEC3G	1.93802	0.0130987	CD27LO
MIR9-1HG	3.34705	0.0131218	CD27LO
SH3GLB1	0.648425	0.0131853	CD27LO
CMKLR1	6.92584	0.0132792	CD27LO
105371905	-3.84189	0.0132792	CD27HI
ZBTB9	-1.5497	0.0133418	CD27HI
ICOSLG	-3.54077	0.0134161	CD27HI
NAA50	0.982079	0.0134831	CD27LO
KIDINS220	0.597951	0.0134831	CD27LO
ELF4	1.17809	0.0135333	CD27LO
CRYZ	1.69712	0.0135686	CD27LO
ZNF204P	-2.09248	0.0135686	CD27HI
DPP4	-4.43527	0.0135903	CD27HI
IFI44L	-4.07641	0.0136213	CD27HI
CASK	-1.42206	0.0136996	CD27HI
URB1	-1.03817	0.0136996	CD27HI
UBXN10	2.77125	0.0136996	CD27LO
ZNF785	-2.33593	0.0137173	CD27HI
STAT1	-1.19184	0.0137173	CD27HI
A1BG	-3.17993	0.0137359	CD27HI
ANO9	-2.12996	0.0137499	CD27HI
USP44	-3.4605	0.013864	CD27HI
ID1	-2.9584	0.0139089	CD27HI
IRS1	-3.65896	0.0139089	CD27HI
CCDC121	-3.09691	0.0139158	CD27HI
GALR2	-2.73115	0.0140843	CD27HI
TMX1	0.773245	0.0142412	CD27LO
ALPK1	-3.37134	0.0142483	CD27HI
ZNF287	-1.61323	0.0143237	CD27HI
FHIT	-2.79611	0.0143579	CD27HI
MYO1F	1.2577	0.0143579	CD27LO
PTGER2	2.04855	0.0144407	CD27LO
ZNF606	-2.99421	0.0145337	CD27HI
PHOSPHO1	3.38407	0.0145549	CD27LO
GRAP	-1.9461	0.0147842	CD27HI
CBX5	-0.728844	0.0147842	CD27HI
ARSG	1.23921	0.0147842	CD27LO
CTPS2	-2.12933	0.0148452	CD27HI
GLUL	1.34459	0.0150471	CD27LO
LAPTM4B	-3.445	0.0151929	CD27HI
RASSF2	-1.36879	0.0152779	CD27HI
TMEM59	0.577039	0.0152779	CD27LO
LINC02273	-4.87675	0.0153273	CD27HI
BFSP1	5.46849	0.015422	CD27LO
IL24	-1.73988	0.0155474	CD27HI
ZNF550	-1.37967	0.0155498	CD27HI
DERL1	0.73705	0.0155498	CD27LO
MUC12	4.57169	0.0157073	CD27LO
RIOX2	-1.03607	0.0157223	CD27HI
PIK3R6	-3.10954	0.0157821	CD27HI
BICDL1	-0.997448	0.0157821	CD27HI
ZDHHC23	-2.25988	0.0158693	CD27HI
ZBED3	-3.39094	0.0160427	CD27HI
SVIL2P	-3.24153	0.0160961	CD27HI
ARMCX4	-2.06853	0.0160961	CD27HI
PRKCQ-AS1	-1.4056	0.0160961	CD27HI
HP09053	-2.16158	0.0162139	CD27HI
SPOPL	1.50188	0.0162139	CD27LO
SLC2A1	1.00206	0.0163201	CD27LO
FLT4	-4.22656	0.0163201	CD27HI
WDR76	1.08474	0.0163201	CD27LO
C1orf162	-1.98483	0.0163201	CD27HI
FCGBP	-1.89755	0.0163201	CD27HI
TMEM263	-0.804805	0.0164677	CD27HI
PGAP2	-1.05111	0.0164703	CD27HI
PCSK5	-2.45624	0.0164839	CD27HI
KCTD3	-5.41379	0.0165373	CD27HI
CPD	0.930511	0.0165738	CD27LO
TRMT10B	-0.970304	0.016626	CD27HI
PLCG2	2.03406	0.016649	CD27LO
KLRF1	4.26799	0.016649	CD27LO
HRH2	-4.49573	0.016649	CD27HI
SLC10A3	1.38553	0.0166748	CD27LO
ANXA1	1.42486	0.0167983	CD27LO
TCAF2	-0.820248	0.0168995	CD27HI
ZNF683	-4.58998	0.0169209	CD27HI
NPTN	0.749926	0.0169209	CD27LO
PHC1	-1.17187	0.0169209	CD27HI
CAPN2	0.943617	0.0169884	CD27LO
ZBTB25	-0.654135	0.0169884	CD27HI
ZNF607	-1.53386	0.0170516	CD27HI
MAP3K14-AS1	-2.08745	0.0171339	CD27HI
SRPK2	0.564018	0.0171485	CD27LO
HTATSF1P2	4.05136	0.0173164	CD27LO
NAALADL2	-4.3986	0.0173164	CD27HI
KDSR	-1.66974	0.017378	CD27HI
TMEM198B	-1.46139	0.0177059	CD27HI
ARHGEF35-AS1	-2.63112	0.0178005	CD27HI
KLHL5	-0.778569	0.0178572	CD27HI
PLEKHG4	-2.6351	0.0178572	CD27HI
CARMIL1	-3.14789	0.0178678	CD27HI
BPNT2	0.667346	0.0180907	CD27LO
IFI16	0.823735	0.0181163	CD27LO
RNF32	-1.13313	0.0181239	CD27HI
CST7	2.56243	0.0181239	CD27LO
EFCAB2	-2.75578	0.0181239	CD27HI
TLR3	2.51061	0.0182586	CD27LO
STK33	-3.75399	0.0183008	CD27HI
UCK2	1.67462	0.0183698	CD27LO
TMEM71	1.32857	0.0184158	CD27LO
NEURL1	-3.09326	0.0186112	CD27HI
ZNF813	-1.14199	0.018631	CD27HI
SLCO3A1	0.818214	0.0186912	CD27LO
EBP	1.08435	0.0186912	CD27LO
SUSD6	0.81032	0.0187926	CD27LO
TCAF2P1	-1.08824	0.0187926	CD27HI
GCNA	-2.13374	0.0188039	CD27HI
PPM1L	2.50478	0.0189259	CD27LO
ZNF667	-6.41059	0.0189262	CD27HI
PSMA6	0.664708	0.019038	CD27LO
TTC21A	-2.46431	0.0190596	CD27HI
MYD88	0.763177	0.0190937	CD27LO
AREG	-2.70185	0.0192043	CD27HI
AMOTL1	-2.16038	0.0192278	CD27HI
TCP11L2	-1.06811	0.0192278	CD27HI
CRTC3	-0.93358	0.0192278	CD27HI
TNK1	-2.23654	0.0192855	CD27HI
OPTN	0.768825	0.0194096	CD27LO
ZNF518B	-1.17704	0.0194096	CD27HI
FBLN7	-3.96794	0.0194096	CD27HI
SLC30A4	1.33856	0.0194096	CD27LO
DCLRE1A	1.64268	0.0194096	CD27LO
SLC39A8	-0.805016	0.0194294	CD27HI
SEPTIN6	-0.713041	0.0194612	CD27HI
DCP1B	1.18639	0.0195159	CD27LO
PTP4A2	0.545576	0.0195159	CD27LO
SUSD4	-4.06037	0.0195312	CD27HI
LILRB1	3.02764	0.0196992	CD27LO
RORA-AS1	1.68496	0.0197813	CD27LO
OR2A1-AS1	-2.42974	0.0198717	CD27HI
THBS4	-4.31823	0.0199086	CD27HI
LINC00963	1.75127	0.0199147	CD27LO
PKIA	-4.67357	0.0200069	CD27HI
DOCK7	-1.85184	0.0200345	CD27HI
PFN1	0.818606	0.0200345	CD27LO
SNX5	0.993624	0.0200345	CD27LO
TMCO1	0.626021	0.0200345	CD27LO
PLIN2	0.682653	0.0200345	CD27LO
RASSF4	3.75327	0.0200345	CD27LO
MLF1	3.37637	0.0200947	CD27LO
LIPA	0.856368	0.0200947	CD27LO
CRAMP1	-1.02742	0.0201295	CD27HI
EPHX1	-2.16931	0.0201771	CD27HI
ARHGEF3	0.792211	0.0202586	CD27LO
GNG7	-2.8823	0.020343	CD27HI
LOC154761	-1.02412	0.020343	CD27HI
S100A4	1.57773	0.0204166	CD27LO
ABCA2	1.00042	0.0204301	CD27LO
ABCB1	1.26578	0.0204542	CD27LO
ZNF322	1.37882	0.0205041	CD27LO
IL2RB	1.13103	0.0205933	CD27LO
STAP1	-3.51219	0.0205933	CD27HI
101927260	4.02129	0.0205973	CD27LO
SPIN4	1.31416	0.0206301	CD27LO
EPHA1	-4.36935	0.0206636	CD27HI
CXCR3	-2.76037	0.0206636	CD27HI
GPR141	5.44172	0.0207048	CD27LO
REEP5	0.640134	0.0207092	CD27LO
NOTCH1	1.12041	0.0208432	CD27LO
ABR	0.965158	0.021018	CD27LO
IER3IP1	0.826826	0.0211237	CD27LO
ARPC2	0.746827	0.0211237	CD27LO
LRP6	-3.9818	0.0212123	CD27HI
JUP	-4.4589	0.0212295	CD27HI
ISYNA1	-1.27137	0.0212742	CD27HI
AGAP3	1.4311	0.0215827	CD27LO
CD244	1.55611	0.0217415	CD27LO
NFIX	-3.59543	0.0217933	CD27HI
LOC101929098	-4.36808	0.0218403	CD27HI
ESD	-0.795739	0.0219268	CD27HI
ARID5B	-1.00625	0.0219268	CD27HI
SS18	0.64988	0.0219268	CD27LO
ANKRD28	-0.94287	0.0220194	CD27HI
104326191	-3.58474	0.0220907	CD27HI
GPR82	-2.01936	0.0222202	CD27HI
TMEM181	1.00297	0.0222622	CD27LO
TMEM192	1.33869	0.0223105	CD27LO
GLB1L3	-4.12083	0.0223285	CD27HI
BCL11B	-1.13455	0.0223285	CD27HI
SEC11C	0.738338	0.0223285	CD27LO
MALT1	-0.664119	0.0223285	CD27HI
FERMT3	0.868911	0.0223285	CD27LO
TRAF5	-0.84663	0.0223285	CD27HI
THEMIS	-2.5804	0.0223285	CD27HI
ZNF391	-1.99025	0.0223549	CD27HI
RAPH1	-2.12862	0.0223876	CD27HI
ATXN1	1.30176	0.0223947	CD27LO
LRRC70	-2.00352	0.0227335	CD27HI
PHF21A	0.844259	0.022874	CD27LO
NFATC2	0.917397	0.022874	CD27LO
ZNF223	-4.64469	0.022874	CD27HI
RNF213	0.530794	0.0229376	CD27LO
BHLHE40	2.28988	0.0229903	CD27LO
ST8SIA6	5.1682	0.0230134	CD27LO
MROH1	-1.43258	0.02315	CD27HI
NRIP1	-1.07188	0.023182	CD27HI
FRMPD3	3.63833	0.0231967	CD27LO
TMEM272	-3.02232	0.0233376	CD27HI
CADM1	2.8935	0.0233376	CD27LO
LOC102723996	-3.33276	0.0234685	CD27HI
METTL7A	1.45878	0.0234975	CD27LO
DCBLD2	-4.16974	0.0234975	CD27HI
SUPT4H1	0.856228	0.0235528	CD27LO
BPGM	1.18714	0.0236773	CD27LO
NAPSA	-3.24952	0.0236773	CD27HI
MTMR12	0.73662	0.0236773	CD27LO
ZNF543	-1.5196	0.0237453	CD27HI
DCTN3	0.869691	0.0237453	CD27LO
ACVR1	-1.4379	0.0237472	CD27HI
CHST10	1.97657	0.0237477	CD27LO
DOCK11	0.675123	0.023936	CD27LO
GNB5	-0.84728	0.0239524	CD27HI
RHEBL1	2.29758	0.0239524	CD27LO
SULT1B1	-3.78676	0.0239524	CD27HI
PRPSAP1	0.928828	0.023954	CD27LO
SLA2	1.28295	0.0240126	CD27LO
CFP	-3.23952	0.0240126	CD27HI
SNTG2	-4.32366	0.0240126	CD27HI
SLC4A4	2.52679	0.0240126	CD27LO
FASLG	4.13664	0.0240126	CD27LO
LINC00869	1.06579	0.0240818	CD27LO
TCEAL4	-1.20598	0.024167	CD27HI
ZNF93	-1.49743	0.024167	CD27HI
MVB12B	0.796636	0.024196	CD27LO
PLAG1	-2.43494	0.0243573	CD27HI
GTDC1	0.803981	0.0244183	CD27LO
GAREM1	-5.3042	0.0244312	CD27HI
BAIAP3	-3.3127	0.0244312	CD27HI
ZNF638	-0.618045	0.0244312	CD27HI
ZNF547	-3.95016	0.0244393	CD27HI
JMJD4	-2.0458	0.0244672	CD27HI
PABPC3	-0.813114	0.024483	CD27HI
PTPRO	-3.80073	0.0247509	CD27HI
FCGR3B	6.13742	0.0247594	CD27LO
ST8SIA4	0.738257	0.0247677	CD27LO
B3GAT1	4.03491	0.024807	CD27LO
COL6A1	-3.98329	0.024807	CD27HI
MAP1A	-4.00899	0.024807	CD27HI
ZNF711	-2.2718	0.024929	CD27HI
NCOA1	0.800319	0.024968	CD27LO
BZW2	-1.01949	0.0251387	CD27HI
DKK3	-2.71903	0.0252106	CD27HI
NIFK-AS1	-0.941799	0.0252957	CD27HI
IRF1-AS1	0.835037	0.0253049	CD27LO
SLC14A1	2.46419	0.0253395	CD27LO
PPP5C	1.12182	0.0253706	CD27LO
TMCC3	2.5351	0.0253706	CD27LO
BMPR2	0.751223	0.0254194	CD27LO
ZNF815P	-2.13885	0.0254666	CD27HI
CEP112	-2.78679	0.0255014	CD27HI
TECPR1	-1.21037	0.0256147	CD27HI
BAZ2B	-0.676224	0.0256211	CD27HI
PDGFB	-3.57854	0.025873	CD27HI
TMEM186	4.06189	0.0261478	CD27LO
WDR41	1.04243	0.0261613	CD27LO
AKAP13	0.543936	0.0262275	CD27LO
ALKBH1	-1.05325	0.0263445	CD27HI
TMEM14B	-1.08506	0.0263584	CD27HI
RHOQ	1.05471	0.0263584	CD27LO
LRRC8C	-0.93695	0.0263921	CD27HI
PHGDH	-3.36343	0.0265618	CD27HI
LYSMD2	0.692694	0.0265618	CD27LO
EID2B	1.78125	0.0265618	CD27LO
ZNF84	-0.811395	0.026605	CD27HI
GEMIN4	-1.02518	0.0267085	CD27HI
PHKA2	-0.852871	0.0267085	CD27HI
ABHD15	1.24343	0.0268447	CD27LO
SUN1	-1.14851	0.0268447	CD27HI
OASL	2.13959	0.0273027	CD27LO
FYCO1	0.969126	0.0273761	CD27LO
ARNTL	1.1241	0.0273761	CD27LO
NCAPH	2.61149	0.0273761	CD27LO
PDE4DIP	-0.68203	0.0273793	CD27HI
CA6	-4.61854	0.0275451	CD27HI
GNS	0.878245	0.027561	CD27LO
PCDH9	-5.249	0.0277348	CD27HI
IPO13	1.18999	0.0278247	CD27LO
C4orf33	1.21898	0.0278286	CD27LO
COL6A3	-4.58528	0.0278691	CD27HI
KANSL1L	-1.68736	0.0281218	CD27HI
AKIRIN2	0.746637	0.0281218	CD27LO
ST3GAL5	1.02262	0.0281444	CD27LO
ARL5A	0.56897	0.0283294	CD27LO
RDX	0.989604	0.0283892	CD27LO
RAP2B	0.707415	0.0283892	CD27LO
SNHG8	-1.20173	0.0287599	CD27HI
DENND5A	-1.45022	0.0287683	CD27HI
ZNF271P	-0.610106	0.0287683	CD27HI
CAPN15	0.962292	0.0287683	CD27LO
DPY19L2	-3.69873	0.0287849	CD27HI
CERK	1.00183	0.0287849	CD27LO
NFATC1	-1.05303	0.028787	CD27HI
ELF1	-0.520629	0.028787	CD27HI
SATB1-AS1	-1.79779	0.028787	CD27HI
SFXN4	-2.20465	0.0288609	CD27HI
TMEM45B	-3.0786	0.0290528	CD27HI
KLRA1P	2.51618	0.0290528	CD27LO
AGTRAP	1.552	0.0290812	CD27LO
RAB11FIP4	0.741135	0.0291849	CD27LO
RMDN3	0.879084	0.029232	CD27LO
RO60	0.490468	0.0293219	CD27LO
DPY19L1	1.15791	0.029339	CD27LO
MGAT1	1.0438	0.0294058	CD27LO
SERPINE2	-4.09744	0.0294306	CD27HI
ACSL6	-2.4506	0.0294527	CD27HI
CDK5R1	-2.69904	0.0294527	CD27HI
FCGRT	-1.72247	0.0295699	CD27HI
GARRE1	-0.942905	0.0296484	CD27HI
LGALS8	-0.455027	0.0296484	CD27HI
MAP2K3	1.00071	0.0296685	CD27LO
OSTF1	1.12185	0.0297596	CD27LO
PRR5L	2.11118	0.0298401	CD27LO
RCBTB2	1.23998	0.02988	CD27LO
B4GALT4	0.856591	0.0299268	CD27LO
LIMK2	-1.26839	0.0300306	CD27HI
FIG4	1.16554	0.0301508	CD27LO
PAK6	5.64971	0.0301508	CD27LO
KLRC4	1.59814	0.0301508	CD27LO
RALGAPA2	-0.663254	0.0302071	CD27HI
TRMT1	-1.1465	0.0302071	CD27HI
TPRG1	2.70881	0.0302601	CD27LO
RAB8B	0.825591	0.0302757	CD27LO
CDC42EP3	0.952482	0.0302973	CD27LO
SETBP1	4.50915	0.0302973	CD27LO
NME8	7.2348	0.0309651	CD27LO
DNASE1	-1.51345	0.0309651	CD27HI
RAP1GAP2	2.0374	0.0309651	CD27LO
SURF2	-1.02589	0.0312955	CD27HI
MTRFR	-0.940544	0.0314973	CD27HI
ISOC1	0.899998	0.0315417	CD27LO
AFAP1L2	-2.87625	0.0318536	CD27HI
ZNF417	-1.09242	0.0319484	CD27HI
LOC729732	2.63945	0.032014	CD27LO
LYRM4	-1.26474	0.0321125	CD27HI
IGFBP3	3.00335	0.0323006	CD27LO
CPNE2	-2.84189	0.0324039	CD27HI
RNF121	1.51631	0.0325153	CD27LO
RAC1	0.581259	0.0326634	CD27LO
SLC9A3R1	0.971654	0.0327702	CD27LO
ZNF717	-2.1129	0.0327702	CD27HI
VPS37C	-1.99214	0.0327702	CD27HI
RPIA	-0.690691	0.032782	CD27HI
MGST2	-2.75671	0.0329858	CD27HI
EIF4EBP2	0.650195	0.0329858	CD27LO
FHIP1A	-3.85157	0.0329858	CD27HI
BROX	0.602932	0.0331322	CD27LO
RPS10P7	-1.22798	0.0332091	CD27HI
ICE2	-0.700467	0.0332091	CD27HI
LINC01550	-2.47406	0.0332091	CD27HI
RAP1A	0.576853	0.0333496	CD27LO
CDCA7	-3.40732	0.0333636	CD27HI
KLHL3	-1.29297	0.0333935	CD27HI
ATL3	0.698562	0.0336308	CD27LO
TYROBP	2.47293	0.0336308	CD27LO
COPS7A	1.14144	0.0338044	CD27LO
UGGT1	0.542238	0.0339564	CD27LO
TMEM14A	1.60854	0.0340711	CD27LO
GZMM	1.60336	0.0343191	CD27LO
NOL9	-0.84468	0.034586	CD27HI
MCF2L-AS1	-3.26518	0.0346543	CD27HI
MANBA	-0.735144	0.0350296	CD27HI
SERPINB6	0.860115	0.0350617	CD27LO
MYOM2	-4.94039	0.0350617	CD27HI
CDCA7L	-2.66561	0.0355463	CD27HI
TRAJ12	-3.4425	0.0355463	CD27HI
DNAH6	-2.17462	0.0355463	CD27HI
EPHB6	-2.66391	0.0355842	CD27HI
ZNF721	-0.892775	0.0356907	CD27HI
ASB13	-3.27031	0.0357	CD27HI
ZNF577	-1.16034	0.0362122	CD27HI
PRR3	-1.35576	0.0362122	CD27HI
AGBL3	-1.44918	0.0362122	CD27HI
ELK1	-1.02332	0.0362122	CD27HI
LRRC42	0.987685	0.0363491	CD27LO
ARHGAP9	0.931409	0.036803	CD27LO
BCAS4	-1.3656	0.036803	CD27HI
SLC16A6	1.29627	0.0368115	CD27LO
MSMO1	0.944833	0.0368115	CD27LO
IFI27L2	1.58531	0.0368904	CD27LO
TTC3	-0.526374	0.0369569	CD27HI
HDDC2	1.03765	0.0370301	CD27LO
ZNF709	-1.29473	0.0370621	CD27HI
PLK3	-1.54718	0.0371209	CD27HI
PAIP2B	-1.37413	0.0373026	CD27HI
HBS1L	-0.643981	0.037389	CD27HI
ZIK1	-3.72178	0.0373913	CD27HI
UBTD2	-1.61044	0.0374221	CD27HI
VCL	1.28627	0.0376581	CD27LO
DUSP22	0.819525	0.0376959	CD27LO
HEG1	1.06116	0.0376959	CD27LO
PAXX	0.68449	0.0377315	CD27LO
SGPP2	-2.69269	0.037752	CD27HI
SMIM29	1.35654	0.037752	CD27LO
LOC102723373	-3.63902	0.037752	CD27HI
MRM1	-3.51776	0.037752	CD27HI
PALLD	5.24417	0.0377796	CD27LO
CEACAM1	-4.02593	0.0377796	CD27HI
THEM4	-0.899135	0.0378586	CD27HI
DEGS1	-0.830154	0.0378625	CD27HI
PRKXP1	-1.7388	0.0379868	CD27HI
UBE2W	0.744165	0.0379868	CD27LO
SH3BP2	0.759811	0.0380145	CD27LO
AIF1	-3.21199	0.0383311	CD27HI
PCMTD2	-0.862025	0.0383311	CD27HI
WWC3	0.998299	0.0384498	CD27LO
ZBTB8OS	0.678633	0.0384614	CD27LO
SGPL1	0.630262	0.0384614	CD27LO
ENPP2	-3.84432	0.038476	CD27HI
ANKRD50	-3.07028	0.0385257	CD27HI
SPATS2	0.926384	0.0386209	CD27LO
ZDHHC14	2.51673	0.038683	CD27LO
SGCD	5.2636	0.0388767	CD27LO
STAM	-0.704997	0.0388767	CD27HI
FAM153B	-3.61667	0.0389003	CD27HI
GLTP	0.818592	0.0398479	CD27LO
CHST12	1.91068	0.0398788	CD27LO
BTN2A2	1.01412	0.0398788	CD27LO
CGAS	0.935736	0.0400006	CD27LO
AGO4	0.830653	0.0400006	CD27LO
SLC18B1	-1.3161	0.0403143	CD27HI
NANP	1.88065	0.0403526	CD27LO
CHRM3-AS2	-2.33591	0.0405442	CD27HI
SCD5	2.0319	0.0405966	CD27LO
IFNG	2.21126	0.0407032	CD27LO
DMAC1	-0.995943	0.0408231	CD27HI
NOG	-4.4868	0.0409647	CD27HI
ZNF890P	-3.27643	0.0409647	CD27HI
IMMP1L	1.67056	0.0409815	CD27LO
PADI4	-3.61876	0.0409828	CD27HI
RBM22	0.653429	0.0409828	CD27LO
EIF3L	-0.678064	0.0409828	CD27HI
ZNF280D	-0.713102	0.0409828	CD27HI
SLC35E1	-0.744328	0.0410638	CD27HI
LINC00892	-4.42373	0.0412719	CD27HI
COX17	0.673539	0.0413589	CD27LO
WDR4	-2.32872	0.0413589	CD27HI
HIRA	0.751234	0.0413589	CD27LO
NICN1	-1.58989	0.0413589	CD27HI
TBC1D3L	-1.94194	0.0413589	CD27HI
PLEKHG5	-3.88183	0.0413589	CD27HI
C6orf89	0.592336	0.0414825	CD27LO
TWNK	-1.74291	0.0415105	CD27HI
BABAM2	0.699314	0.0415105	CD27LO
MAP4K4	-0.694856	0.0415105	CD27HI
ZNF629	-2.28852	0.0415105	CD27HI
SLC35G1	-2.13256	0.0415873	CD27HI
OSBPL5	1.99054	0.0416109	CD27LO
CKAP5	0.777823	0.0417704	CD27LO
GGA2	0.665335	0.0418294	CD27LO
STRADB	-1.44582	0.0418294	CD27HI
ERC1	-0.83829	0.0418596	CD27HI
RGS10	-1.05767	0.0422361	CD27HI
MCOLN2	1.80636	0.0422397	CD27LO
SELENOT	0.567386	0.0422397	CD27LO
RPL5	-0.750721	0.0422397	CD27HI
NAXE	1.15414	0.0422516	CD27LO
AGO2	-0.775458	0.0423644	CD27HI
SLC17A9	-1.34382	0.0423644	CD27HI
TARS1	0.694157	0.042609	CD27LO
ZNF677	-3.18312	0.042609	CD27HI
ANK3	-2.10584	0.0426198	CD27HI
CDC42BPA	-4.56	0.043039	CD27HI
GOLGA2P10	-1.53397	0.0432237	CD27HI
LINC02696	-3.45439	0.0433158	CD27HI
SKI	-0.960175	0.0433158	CD27HI
IFNGR2	-3.43883	0.0433284	CD27HI
WDR6	-1.167	0.043383	CD27HI
EFNA5	5.58754	0.0433957	CD27LO
CCNG2	-0.818161	0.0433957	CD27HI
MIR4458HG	-2.79102	0.0433957	CD27HI
MT1F	1.98609	0.0433957	CD27LO
LNPK	0.791896	0.0434956	CD27LO
CASP4	0.753489	0.0435046	CD27LO
NUAK1	4.30224	0.0436381	CD27LO
ADTRP	-3.98068	0.0437828	CD27HI
EXT1	-1.14969	0.0439436	CD27HI
RAB3IP	-1.00728	0.0441304	CD27HI
TNFSF14	2.06564	0.0443697	CD27LO
SLC1A7	8.06695	0.0445304	CD27LO
GOLGA2P5	-1.27648	0.0446004	CD27HI
GPR153	2.43306	0.0446004	CD27LO
HLA-DPA1	1.92786	0.044848	CD27LO
PTPRA	0.639732	0.0450553	CD27LO
CPQ	1.14088	0.0451109	CD27LO
ZNF347	-3.3802	0.0451109	CD27HI
FRAT1	-0.862862	0.0452848	CD27HI
SNX19	-0.798244	0.0452848	CD27HI
RIMS3	3.75865	0.0453927	CD27LO
RMI2	-3.7829	0.0454819	CD27HI
ANKRD26	-0.818331	0.045487	CD27HI
POLA1	0.919082	0.0455	CD27LO
NHLRC2	0.720274	0.0457724	CD27LO
TRIM47	-3.41411	0.0459639	CD27HI
ARHGEF10	-3.07985	0.0459639	CD27HI
TGFBR1	0.772114	0.0460662	CD27LO
UBE2H	-0.439799	0.0460662	CD27HI
FAM86EP	-2.58102	0.0460662	CD27HI
RALA	-0.557342	0.0460662	CD27HI
MEF2A	-0.599275	0.0460662	CD27HI
CARMIL3	4.85209	0.0461332	CD27LO
ACYP2	1.7005	0.0461462	CD27LO
NOS3	-2.82941	0.0462532	CD27HI
ADAM15	1.60653	0.0463334	CD27LO
RNFT2	-2.03408	0.0463334	CD27HI
NCF1	-2.42162	0.0463334	CD27HI
PDZD4	2.585	0.0464102	CD27LO
MGME1	1.06164	0.0464102	CD27LO
MTSS1	1.23547	0.0464102	CD27LO
MYO1G	1.03504	0.0465037	CD27LO
SH3KBP1	0.723608	0.0467563	CD27LO
LRRN1	-3.66745	0.0467688	CD27HI
CD44	-0.601685	0.0469498	CD27HI
PDCD4-AS1	-0.921186	0.0469498	CD27HI
EIF3H	-0.553719	0.0470574	CD27HI
ZNF773	-1.23829	0.0470941	CD27HI
AQP3	-2.36192	0.047138	CD27HI
DPH5	-0.838672	0.047138	CD27HI
TERF1	0.574048	0.0474794	CD27LO
ADAP1	1.88327	0.0477547	CD27LO
ANXA2	1.6249	0.0478319	CD27LO
ZC3HAV1	-0.520636	0.0478847	CD27HI
GPRC5D-AS1	-2.88061	0.0480573	CD27HI
KIAA1671	1.38055	0.0481051	CD27LO
SCGB3A1	-3.65443	0.0481051	CD27HI
ALDOC	-1.01753	0.0481051	CD27HI
ATP6V1A	0.721781	0.0481138	CD27LO
MRTFB	-1.00049	0.0481138	CD27HI
DENND3	2.55401	0.0481781	CD27LO
HPCAL1	-0.893216	0.0481781	CD27HI
RPS6KA6	-4.38205	0.0481781	CD27HI
ABCB8	-1.74076	0.0482091	CD27HI
ZNF778	1.10492	0.0482373	CD27LO
EDA	-3.8972	0.0482822	CD27HI
RIN1	-3.36995	0.0482822	CD27HI
VIM-AS1	1.67184	0.048349	CD27LO
CLSTN3	1.16146	0.0484429	CD27LO
SNHG32	-0.763594	0.0486219	CD27HI
DYNLT2	-2.27175	0.0487183	CD27HI
CSDE1	-0.432228	0.048932	CD27HI
FAM241B	-3.09452	0.0489654	CD27HI
UBE2E4P	0.824579	0.0489663	CD27LO
TRBV5-1	-4.77291	0.0489663	CD27HI
PRSS30P	2.35675	0.0490039	CD27LO
RAB22A	0.629349	0.0490039	CD27LO
CAD	-1.02515	0.0491265	CD27HI
ZWINT	-3.08632	0.049165	CD27HI
N4BP3	-3.13856	0.0491735	CD27HI
RPS6	-0.729307	0.0493575	CD27HI
SEC24D	0.820076	0.0493575	CD27LO
GTF3C1	0.956331	0.0493575	CD27LO
RASSF1	0.707035	0.0495802	CD27LO
MPP2	-2.81991	0.0495802	CD27HI
STAT5A	-0.902114	0.0495802	CD27HI
ZNF781	-2.61379	0.0496934	CD27HI
MICB	0.851118	0.0498579	CD27LO
ICA1L	-1.18563	0.0498579	CD27HI
ZBTB2	0.619102	0.0498579	CD27LO
KAT8	-0.706042	0.0498579	CD27HI
TRAV36DV7	-3.38984	0.0499678	CD27HI
	-0.987083	0.0899178	CD27HI
ZNF764	-0.674988	0.0900666	CD27HI
CCDC92	0.967247	0.0905209	CD27LO
CITED4	-1.87825	0.0905615	CD27HI
CCNDBP1	0.587755	0.0907069	CD27LO
ZNF875	-0.622998	0.0907143	CD27HI
IFT80	-0.868407	0.0907403	CD27HI
MTMR10	-0.540749	0.090918	CD27HI
CIAO2A	0.680766	0.0913796	CD27LO
CRIP1	1.147	0.0915566	CD27LO
MYO15B	-1.61202	0.0915566	CD27HI
DEK	0.546415	0.0916501	CD27LO
PHF12	-0.586432	0.0918822	CD27HI
NETO2	3.34042	0.0922801	CD27LO
HMOX2	1.09701	0.0924221	CD27LO
REV3L	-0.579057	0.0924332	CD27HI
HIVEP1	-0.952367	0.0924338	CD27HI
EIF2A	-0.469201	0.0924731	CD27HI
NEO1	1.71499	0.0927349	CD27LO
EIF2S3	-0.525744	0.0931555	CD27HI
TIGD7	-1.02068	0.0931926	CD27HI
OTUD1	-0.625071	0.0932242	CD27HI
EFCAB14	0.39821	0.0933463	CD27LO
NCK1	0.453974	0.0933618	CD27LO
AKTIP	-0.648748	0.0934824	CD27HI
FCRL1	-3.25739	0.0934824	CD27HI
TEC	-1.72688	0.0934824	CD27HI
MLC1	2.70086	0.0934824	CD27LO
JUNB	-1.57116	0.0934824	CD27HI
CAPNS1	0.955651	0.0934824	CD27LO
SUPT3H	-0.646512	0.0934824	CD27HI
PPARA	0.709738	0.0934824	CD27LO
SLC26A11	-1.33185	0.0934824	CD27HI
LRRN3	-6.75593	0.0934824	CD27HI
ZNF613	-1.31976	0.0935307	CD27HI
ANKRD18A	-3.77169	0.0937579	CD27HI
ZBP1	2.04914	0.0937579	CD27LO
IL18R1	1.0972	0.0938275	CD27LO
SCARNA17	1.39144	0.0938446	CD27LO
ELOC	0.47753	0.0938446	CD27LO
LOXL1-AS1	1.59602	0.0941165	CD27LO
C9orf72	-0.889431	0.0945136	CD27HI
MIR3654	-1.1099	0.0947644	CD27HI
TUBG1	1.20113	0.0948783	CD27LO
DYRK4	1.21147	0.0948783	CD27LO
GPR137B	1.07223	0.0948783	CD27LO
MINPP1	1.71436	0.0953207	CD27LO
SLC25A5	-0.527129	0.0953761	CD27HI
LOC105376875	-1.42451	0.0954504	CD27HI
SNX20	0.657471	0.0963228	CD27LO
C12orf76	-1.23375	0.0963228	CD27HI
TIGD5	3.10619	0.0963228	CD27LO
RPL7	-0.700654	0.0963228	CD27HI
MTFR1L	0.997513	0.0963228	CD27LO
TGFBR2	-0.623359	0.0963228	CD27HI
PINX1	-0.690029	0.0963505	CD27HI
KLRC4-KLRK1	1.08197	0.0964077	CD27LO
CDADC1	0.838758	0.0964077	CD27LO
SSBP4	1.09903	0.0965775	CD27LO
EIF3B	-0.532238	0.0965814	CD27HI
USP51	-1.20494	0.0966844	CD27HI
RMND5B	-1.57707	0.0966844	CD27HI
ZNF107	-0.645415	0.0966844	CD27HI
PODN	4.8986	0.0966844	CD27LO
LOC100101148	-2.14414	0.0966844	CD27HI
ZNF444	-1.27195	0.0967558	CD27HI
DLGAP1-AS2	1.37052	0.0968195	CD27LO
RANBP10	-0.773318	0.0971305	CD27HI
CES2	-0.725049	0.0971305	CD27HI
SYNGR1	3.76397	0.0972765	CD27LO
TRAM2	0.582815	0.0972765	CD27LO
DECR1	0.546827	0.0979273	CD27LO
SARNP	0.577571	0.0979899	CD27LO
ZFHX3	-2.67247	0.0983018	CD27HI
ZSCAN29	0.712596	0.0983018	CD27LO
LEAP2	-1.14337	0.0983018	CD27HI
MAMLD1	3.02296	0.0983721	CD27LO
MIR4435-2HG	2.38259	0.0986908	CD27LO
RAB1B	0.808288	0.0988114	CD27LO
FBXO7	0.420522	0.098928	CD27LO
DGCR2	-0.675263	0.098951	CD27HI
CCDC71L	0.897038	0.0990009	CD27LO
WDR1	0.560826	0.0990009	CD27LO
DIP2B	-0.681097	0.0990009	CD27HI
NLRC5	-0.644157	0.0992886	CD27HI
PLCH2	-1.1134	0.0995282	CD27HI
S100PBP	-0.686054	0.0995282	CD27HI
EPB41L4A	1.24092	0.0995544	CD27LO
CLEC2D	0.373248	0.0995544	CD27LO
DZIP3	-0.919446	0.0996391	CD27HI
ZNF671	-1.46829	0.100005	CD27HI
ANKMY2	0.884742	0.100125	CD27LO
ZMAT3	0.693041	0.100125	CD27LO
WIPI1	1.10916	0.100125	CD27LO
GSTP1	1.00227	0.100125	CD27LO
ZNF792	-1.36663	0.100313	CD27HI
TIGIT	1.85638	0.100313	CD27LO
ADA	0.840514	0.100433	CD27LO
RPL32	-0.777183	0.100702	CD27HI
GOLGA8T	2.65112	0.100888	CD27LO
SPRY2	-1.17521	0.101157	CD27HI
LINC00954	-1.46903	0.101157	CD27HI
ATP2A2	0.653689	0.101561	CD27LO
ZNF43	-0.637238	0.101561	CD27HI
ACVR2B	-1.34003	0.101623	CD27HI
NAGA	1.19995	0.101772	CD27LO
PIK3CD	-0.498192	0.101772	CD27HI
ZNF354C	-0.901305	0.101772	CD27HI
CD300A	0.89703	0.101845	CD27LO
XPNPEP2	3.03213	0.101852	CD27LO
FOXO1	-0.734328	0.102006	CD27HI
IDH2	0.825962	0.102006	CD27LO
NDUFB7	1.81024	0.102006	CD27LO
PNPT1	-0.596207	0.102308	CD27HI
LTO1	-1.05626	0.102667	CD27HI
CD274	1.04787	0.10284	CD27LO
UBQLN1-AS1	-3.31526	0.10284	CD27HI
DOK2	0.983667	0.10284	CD27LO
TRAP1	-0.75348	0.102886	CD27HI
XRN1	0.47216	0.102886	CD27LO
PDE6D	0.943096	0.102886	CD27LO
ZNF500	-1.13138	0.103049	CD27HI
	1.47991	0.103227	CD27LO
FOXP1	-0.51714	0.103227	CD27HI
ARHGEF26	-2.14508	0.10383	CD27HI
EEF2	-0.799601	0.103836	CD27HI
MARCKSL1	-0.870934	0.103836	CD27HI
TXNRD1	0.52313	0.103937	CD27LO
LAMTOR4	0.728144	0.104042	CD27LO
SNX21	-2.44669	0.104042	CD27HI
AQP11	-1.27625	0.104042	CD27HI
ATP6V0E1	0.577512	0.104142	CD27LO
HLCS	0.731534	0.104158	CD27LO
IFT74	-0.732089	0.104632	CD27HI
PLEKHA4	-2.47374	0.104632	CD27HI
TP73-AS1	-1.11687	0.10466	CD27HI
MPC1	0.627313	0.10466	CD27LO
TAF1B	0.518254	0.104669	CD27LO
ZFP1	-0.544497	0.105092	CD27HI
DNASE2	1.05918	0.10515	CD27LO
FLNA	0.863505	0.10515	CD27LO
NOMO1	0.520893	0.10515	CD27LO
LINS1	-0.578155	0.10515	CD27HI
GPR65	0.742796	0.105248	CD27LO
WWP2	0.564355	0.105538	CD27LO
IGFBP6	-3.19693	0.105614	CD27HI
IFNAR1	-0.43615	0.105614	CD27HI
RHEB	0.6108	0.105998	CD27LO
HOXC4	2.21096	0.10602	CD27LO
STPG1	-2.2581	0.10602	CD27HI
RNF4	0.447239	0.10602	CD27LO
EEF1B2	-0.791698	0.106118	CD27HI
REXO4	-0.926939	0.106243	CD27HI
SMCHD1	-0.555611	0.106253	CD27HI
LOC105369140	1.55106	0.106469	CD27LO
SGCB	0.848421	0.10652	CD27LO
TMEM245	-0.538735	0.106539	CD27HI
ZNF443	-1.22622	0.106594	CD27HI
ZNF862	-0.740228	0.106637	CD27HI
HAVCR2	2.0583	0.106929	CD27LO
SASS6	0.723867	0.107123	CD27LO
ZNF649	-0.783965	0.107278	CD27HI
ABHD6	2.66703	0.107488	CD27LO
REV1	-0.545109	0.107568	CD27HI
ETFA	0.73129	0.107568	CD27LO
TPP2	-0.697782	0.107736	CD27HI
PTP4A3	-2.77524	0.107783	CD27HI
RELB	-0.868946	0.107783	CD27HI
PRMT5	-1.0817	0.107791	CD27HI
LOC105369199	1.68502	0.107818	CD27LO
SLC19A2	-1.28008	0.107818	CD27HI
PPIEL	-1.62442	0.107864	CD27HI
ZNF624	-0.706033	0.108069	CD27HI
NUSAP1	1.44341	0.108069	CD27LO
IL18BP	1.50896	0.108069	CD27LO
CMTR2	1.04288	0.108069	CD27LO
PGS1	-0.580032	0.108069	CD27HI
EOMES	1.60838	0.108069	CD27LO
UBXN2B	0.579866	0.108069	CD27LO
C17orf58	1.17253	0.108069	CD27LO
TMEM185A	0.990202	0.108069	CD27LO
TYW1	-0.50934	0.108147	CD27HI
PGM5P2	-1.1025	0.108385	CD27HI
MYEF2	-0.919571	0.108385	CD27HI
WFS1	2.50113	0.108385	CD27LO
CD7	-0.662106	0.10843	CD27HI
CCM2	-0.9262	0.108581	CD27HI
CTBP2	1.70288	0.10874	CD27LO
SMARCA4	-0.57607	0.108862	CD27HI
COPG1	0.530138	0.108991	CD27LO
MDC1	0.707102	0.108991	CD27LO
CCDC126	1.03024	0.108991	CD27LO
RRN3P3	-0.70133	0.108991	CD27HI
ZNF25	0.647279	0.109666	CD27LO
LINC01089	-0.892722	0.109761	CD27HI
NUDCD2	-0.515171	0.109761	CD27HI
MTUS1	-5.01973	0.109853	CD27HI
PRKRA	-0.477323	0.110115	CD27HI
KAT6B	-0.483357	0.110226	CD27HI
LCMT2	-1.40629	0.110383	CD27HI
NEU1	0.606779	0.110383	CD27LO
PTPRC	0.460402	0.110566	CD27LO
STK10	0.477095	0.110591	CD27LO
FCGR2C	2.44008	0.110591	CD27LO
YPEL1	0.761666	0.110744	CD27LO
TLN1	0.818694	0.110806	CD27LO
BLVRB	1.10998	0.110806	CD27LO
NEFL	-3.66316	0.110806	CD27HI
PDE4DIPP2	-0.731074	0.110827	CD27HI
SLFN13	0.757545	0.110827	CD27LO
TNIK	0.4701	0.110841	CD27LO
SGO2	1.16414	0.110882	CD27LO
APOBEC3H	2.72937	0.110979	CD27LO
EFNB1	-2.16034	0.111006	CD27HI
FGFR1	-1.37902	0.111083	CD27HI
CXCL16	-2.76399	0.111083	CD27HI
CLDN15	-1.53274	0.111083	CD27HI
CFAP36	-0.489001	0.111083	CD27HI
FAM204A	0.419413	0.111083	CD27LO
BNC2	5.62102	0.111083	CD27LO
GNAO1	2.46055	0.111083	CD27LO
RPRD1A	-0.824793	0.111083	CD27HI
ZNF790-AS1	-1.80634	0.111083	CD27HI
SLFN12	0.904471	0.111083	CD27LO
MZT1	0.705717	0.111083	CD27LO
S100A6	0.851033	0.111083	CD27LO
TUT4	-0.447424	0.111155	CD27HI
ABCE1	-0.438789	0.111155	CD27HI
GADD45A	-1.08663	0.111155	CD27HI
INPP4B	-1.35045	0.111155	CD27HI
EDEM3	-0.918155	0.111157	CD27HI
ZNF471	-4.95474	0.111498	CD27HI
FARP1	-1.93929	0.1115	CD27HI
RARA	-1.12365	0.1115	CD27HI
LINC01521	-2.30785	0.1115	CD27HI
MIR22HG	1.02915	0.1115	CD27LO
HPCAL4	-3.01196	0.1115	CD27HI
RPL18A	-0.918097	0.111501	CD27HI
STAT5B	-0.431149	0.111501	CD27HI
LINC01145	0.690045	0.111501	CD27LO
ITGAM	0.9394	0.111501	CD27LO
FRAT2	-1.04614	0.111501	CD27HI
WDFY1	0.587507	0.111501	CD27LO
MSH6	-0.655749	0.112136	CD27HI
CEBPA	2.33781	0.112416	CD27LO
RPLP0	-0.806226	0.112509	CD27HI
NOA1	-0.605275	0.112599	CD27HI
MYG1	-1.27191	0.112599	CD27HI
PRKAR1B	-1.12276	0.113042	CD27HI
ZNF600	1.5475	0.113142	CD27LO
NT5M	1.58689	0.113532	CD27LO
KRBOX4	-0.910635	0.113857	CD27HI
TGFA	4.5227	0.114144	CD27LO
ISG15	0.990917	0.114144	CD27LO
WDR48	-0.525986	0.114144	CD27HI
RAB43	-1.44353	0.114144	CD27HI
CPEB1	-2.63449	0.114144	CD27HI
CROCCP3	-0.969115	0.114205	CD27HI
IDH3A	0.706996	0.114566	CD27LO
BIRC2	-0.568565	0.114566	CD27HI
NLN	-2.61821	0.114571	CD27HI
WNT1	1.95901	0.114824	CD27LO
DPEP2	-0.884701	0.114984	CD27HI
NDUFB2	0.568767	0.114984	CD27LO
TXK	-1.82462	0.115061	CD27HI
NATD1	1.36857	0.115138	CD27LO
DAB2	5.56672	0.115317	CD27LO
LIMK1	0.964138	0.115641	CD27LO
ATF7IP2	-1.0301	0.115641	CD27HI
LRP12	-4.33666	0.115641	CD27HI
SERHL	-1.54595	0.115641	CD27HI
HMGN3	0.723076	0.115679	CD27LO
GNA11	-1.9834	0.115688	CD27HI
NLK	-0.678405	0.115688	CD27HI
NFKB1	-0.714796	0.115688	CD27HI
LOC541473	-1.30115	0.116117	CD27HI
MAP9	-0.962317	0.116208	CD27HI
SPN	0.999281	0.116472	CD27LO
ZNF211	-0.552469	0.116472	CD27HI
SLC37A4	-1.46784	0.116563	CD27HI
PWAR5	-1.1696	0.116948	CD27HI
QPRT	1.15405	0.117183	CD27LO
CNNM1	-3.9702	0.117183	CD27HI
MRPL22	0.455047	0.117262	CD27LO
SF3B4	0.676259	0.117323	CD27LO
KLHL36	-0.562606	0.117473	CD27HI
RANGAP1	-0.946127	0.117473	CD27HI
ZNRF2	0.590783	0.117773	CD27LO
MED20	1.40387	0.117773	CD27LO
HEBP1	-1.44709	0.118224	CD27HI
ZEB1-AS1	-1.9078	0.118488	CD27HI
KRT10-AS1	-3.06259	0.118559	CD27HI
DVL3	0.547334	0.118573	CD27LO
PARD3B	-3.57644	0.118796	CD27HI
TRBJ1-1	-2.38429	0.118796	CD27HI
TAB2	-0.527793	0.119301	CD27HI
DNAJC24	0.783421	0.119301	CD27LO
SH3BP1	0.623982	0.119354	CD27LO
CLCN3	-0.796326	0.119525	CD27HI
IL10RB	-0.583409	0.119849	CD27HI
ZMYND8	-0.579278	0.119941	CD27HI
SYNGAP1	-1.16772	0.120085	CD27HI
ARRB1	0.900935	0.120085	CD27LO
RAB10	0.533458	0.120085	CD27LO
ZNF546	-1.07084	0.120485	CD27HI
USP53	-1.10626	0.121637	CD27HI
ORMDL2	0.841324	0.121717	CD27LO
CMC1	2.42481	0.121872	CD27LO
HMGN4	0.539823	0.121872	CD27LO
KIR2DL1	2.14423	0.122647	CD27LO
UBQLN2	-0.494033	0.122647	CD27HI
SNRPB2	0.451333	0.122824	CD27LO
USP45	-0.677072	0.123358	CD27HI
ATP6V1E1	0.464455	0.123617	CD27LO
ADCY9	1.36152	0.123617	CD27LO
SNRK	-0.549763	0.123617	CD27HI
NOMO3	0.495079	0.123789	CD27LO
PRKCZ	-1.46767	0.123824	CD27HI
TRAPPC2L	0.716316	0.123824	CD27LO
ELAPOR2	-2.62989	0.12386	CD27HI
RPS3A	-0.672547	0.123866	CD27HI
OSBPL11	0.509635	0.123866	CD27LO
ARHGAP45	-0.530802	0.124292	CD27HI
GOLM1	1.46014	0.124469	CD27LO
	0.75134	0.124672	CD27LO
SENP7	-0.620725	0.1247	CD27HI
STAG3	-0.787084	0.124738	CD27HI
CD81	1.11147	0.124738	CD27LO
DGLUCY	0.810589	0.124848	CD27LO
ING5	-0.999498	0.124954	CD27HI
TOR2A	0.982813	0.125638	CD27LO
TNFRSF1A	1.06071	0.125638	CD27LO
B4GALT3	0.524502	0.125638	CD27LO
PLK2	-2.15717	0.125695	CD27HI
ROGDI	-1.8781	0.125695	CD27HI
ABHD12	0.66568	0.125758	CD27LO
SPPL2A	0.567821	0.125877	CD27LO
ZNF775	-1.30059	0.125921	CD27HI
WDR43	-0.495601	0.125921	CD27HI
VPS33A	0.622312	0.126105	CD27LO
AK5	-2.0539	0.126213	CD27HI
NME7	-0.998935	0.126251	CD27HI
AKAP1	-0.668934	0.126251	CD27HI
ZNF44	-0.609194	0.126251	CD27HI
ANP32B	-0.592226	0.126447	CD27HI
ADAMTS17	-3.36161	0.126636	CD27HI
DSTN	0.819607	0.126846	CD27LO
TACO1	-0.821916	0.127404	CD27HI
IFT81	-2.39521	0.127437	CD27HI
ABHD8	-2.27503	0.127513	CD27HI
L3MBTL3	0.467181	0.127517	CD27LO
PTGR2	-1.89627	0.127517	CD27HI
METTL25	0.601418	0.127517	CD27LO
ATF1	0.619885	0.12776	CD27LO
NCOA2	0.416626	0.127858	CD27LO
BCAP29	0.581935	0.128132	CD27LO
PBDC1	0.478672	0.129136	CD27LO
TRIM28	-0.452562	0.129296	CD27HI
TRIM56	-0.742431	0.129337	CD27HI
ANO6	0.580313	0.129337	CD27LO
CNN3-DT	-3.2381	0.129337	CD27HI
DYNLL1	0.968491	0.129337	CD27LO
ICMT	1.06512	0.129337	CD27LO
PPFIBP1	-2.16839	0.129487	CD27HI
ARHGEF40	-2.23908	0.12949	CD27HI
CELSR1	-2.04896	0.129533	CD27HI
MYL12B	0.588606	0.129533	CD27LO
KCNK5	-2.35884	0.129586	CD27HI
SKAP2	0.99492	0.129586	CD27LO
P4HB	0.562518	0.129614	CD27LO
MACROH2A1	-0.473207	0.129837	CD27HI
TMEM154	-0.876847	0.129837	CD27HI
DYRK2	-0.511075	0.13002	CD27HI
G6PD	0.770499	0.130163	CD27LO
SLC2A7	-3.58695	0.130351	CD27HI
LINC01347	-0.823693	0.130351	CD27HI
BORCS8	1.29088	0.13126	CD27LO
EXOSC1	0.612571	0.131375	CD27LO
ARHGAP19	0.873651	0.131551	CD27LO
ZNF217	-0.553114	0.13157	CD27HI
KDM5B	-0.610336	0.131614	CD27HI
PLEKHB1	-1.03761	0.131782	CD27HI
LINC00265	1.02146	0.131823	CD27LO
PFKL	-0.762	0.131999	CD27HI
PJA1	0.861826	0.132037	CD27LO
DUSP12	0.593545	0.1322	CD27LO
RPS16P5	-1.01718	0.132364	CD27HI
AKT1	0.528385	0.132887	CD27LO
PPP1R3B	0.620631	0.132887	CD27LO
PCBD1	1.61788	0.133082	CD27LO
PABPC1L	-1.35135	0.133082	CD27HI
GOLGA8K	2.03705	0.1333	CD27LO
SPTSSA	0.658102	0.133477	CD27LO
PRKCD	0.776388	0.133504	CD27LO
MTHFD2L	-0.853688	0.133665	CD27HI
HAUS1	0.869142	0.133665	CD27LO
ARNT	0.610149	0.13368	CD27LO
STIP1	0.664427	0.133773	CD27LO
SEPHS1	-0.565346	0.133773	CD27HI
RETSAT	1.13817	0.133773	CD27LO
HOOK2	-1.44765	0.133773	CD27HI
NIPBL-DT	-0.623835	0.134133	CD27HI
SPON1	-1.40741	0.13419	CD27HI
ZNF619	1.66052	0.13419	CD27LO
SOBP	-4.10548	0.134376	CD27HI
TSPYL5	-1.79983	0.134376	CD27HI
RNF166	0.677394	0.134376	CD27LO
MAP4K3	-0.768971	0.134547	CD27HI
ULK4P1	2.58627	0.134874	CD27LO
UNK	-0.536291	0.134874	CD27HI
HEBP2	-0.631638	0.134874	CD27HI
HOXC5	4.63378	0.134874	CD27LO
RBM15	0.505853	0.135786	CD27LO
PPP1R18	0.775543	0.135786	CD27LO
DAPP1	-1.19874	0.135849	CD27HI
SREBF2	0.658439	0.135849	CD27LO
CIP2A	-0.802915	0.135849	CD27HI
DCPS	0.716337	0.135942	CD27LO
CIBAR1	-1.13565	0.135942	CD27HI
ENTR1	-0.823102	0.135942	CD27HI
MAP3K12	-0.734586	0.136123	CD27HI
PLCXD2	0.740136	0.136218	CD27LO
GPR18	-0.757543	0.136247	CD27HI
CTLA4	-3.50057	0.136258	CD27HI
VPS26C	0.478333	0.136322	CD27LO
IL1RAP	0.826014	0.136337	CD27LO
ACSL4	0.596237	0.136376	CD27LO
NXT2	0.80831	0.136376	CD27LO
LOC100130298	-2.51142	0.136409	CD27HI
ATXN7L3B	-0.535458	0.136694	CD27HI
CCNI2	-1.83773	0.136709	CD27HI
DARS2	-0.75288	0.136828	CD27HI
SHARPIN	0.96219	0.136828	CD27LO
CHROMR	-0.661871	0.137183	CD27HI
VPS13C	0.390034	0.137183	CD27LO
MUC20	-1.3967	0.137183	CD27HI
SLC38A5	1.63889	0.137183	CD27LO
GOLGA8N	2.8286	0.137256	CD27LO
GOLGA8J	1.99882	0.137256	CD27LO
ZSCAN5A	-2.41902	0.137256	CD27HI
PDLIM5	0.712867	0.137334	CD27LO
AHR	-1.12399	0.137614	CD27HI
TSEN15	0.45484	0.138386	CD27LO
APBB3	-1.22974	0.138985	CD27HI
CDC14B	0.872888	0.13908	CD27LO
EIF1B-AS1	-2.86853	0.139101	CD27HI
LRRC37B	-0.532011	0.139101	CD27HI
PMS2CL	-0.739988	0.139101	CD27HI
SLC4A5	-0.910676	0.139101	CD27HI
TES	0.607548	0.139101	CD27LO
CNOT7	-0.433215	0.139101	CD27HI
N6AMT1	-1.54304	0.139165	CD27HI
FTH1	-0.825636	0.139241	CD27HI
MTAP	-0.805531	0.139512	CD27HI
SAP25	-1.41166	0.139512	CD27HI
ADPRH	1.65499	0.139512	CD27LO
HPS4	-0.635859	0.139651	CD27HI
TRAJ18	-3.18828	0.139781	CD27HI
PRKD3	0.496851	0.139781	CD27LO
ATXN7L1	0.833297	0.140117	CD27LO
MAGEE1	-0.938406	0.140235	CD27HI
LARP1	-0.536404	0.140379	CD27HI
OSBPL1A	-2.4987	0.140379	CD27HI
APBB1IP	0.554053	0.140379	CD27LO
ST6GALNAC6	0.935037	0.140379	CD27LO
CYTOR	1.51961	0.140379	CD27LO
GNG5	0.609009	0.140379	CD27LO
DENND1C	0.53626	0.140481	CD27LO
OS9	0.4704	0.140481	CD27LO
NTMT1	-1.2542	0.140809	CD27HI
AP1S2	-0.61974	0.140986	CD27HI
TRBV11-2	-4.3341	0.141041	CD27HI
TBC1D5	0.436368	0.141041	CD27LO
MGST3	0.74742	0.141359	CD27LO
BRI3BP	1.84761	0.141406	CD27LO
SLC9A7	-1.23372	0.141674	CD27HI
EML5	-0.773316	0.141674	CD27HI
CTSS	0.676788	0.142087	CD27LO
CNNM3	-0.436736	0.142472	CD27HI
MAPRE2	0.47803	0.142582	CD27LO
PPL	-1.39225	0.142582	CD27HI
GCNT2	-1.51529	0.142825	CD27HI
SEC61B	0.560112	0.143104	CD27LO
TCEAL2	-3.74589	0.143104	CD27HI
PHAX	0.432237	0.143335	CD27LO
IL3RA	-1.52509	0.143335	CD27HI
ELOA-AS1	-2.37308	0.143609	CD27HI
RUNX2	-1.76899	0.14376	CD27HI
TWSG1	0.835215	0.143778	CD27LO
ZNF280C	0.723686	0.143972	CD27LO
UBE2Q2P1	1.4384	0.143972	CD27LO
NSUN5P1	-0.783558	0.143976	CD27HI
BARD1	0.635891	0.144106	CD27LO
BLOC1S3	1.02863	0.144484	CD27LO
OSTM1	0.559679	0.144704	CD27LO
ZSCAN25	-0.551821	0.144735	CD27HI
NADK	0.667314	0.145029	CD27LO
RHOQ-AS1	1.82328	0.145204	CD27LO
TLK1	-0.380978	0.145209	CD27HI
FAM171A1	-1.869	0.145282	CD27HI
RNF19B	0.578695	0.145424	CD27LO
POT1-AS1	-2.79485	0.145424	CD27HI
SNX24	1.38739	0.145424	CD27LO
ZNF527	-0.619807	0.145424	CD27HI
TBC1D20	0.43533	0.145479	CD27LO
PRDM8	-0.795524	0.145479	CD27HI
PIGL	-0.756378	0.145736	CD27HI
FBXL19-AS1	-2.56738	0.145751	CD27HI
ZNF818P	-2.26928	0.145927	CD27HI
ITGA5	0.802654	0.146094	CD27LO
RECQL	0.577084	0.146094	CD27LO
PLEKHO2	1.47284	0.146327	CD27LO
PPP2R5C	0.455027	0.146599	CD27LO
WHAMMP1	0.724798	0.146599	CD27LO
GPS2	0.423394	0.146897	CD27LO
BDH1	-0.806392	0.147032	CD27HI
SCLT1	0.618308	0.147302	CD27LO
ERP44	0.377124	0.147302	CD27LO
SNX32	-1.56421	0.147302	CD27HI
RAB11FIP1	0.735896	0.147302	CD27LO
EML4	-0.611328	0.147399	CD27HI
SPDYE3	-1.02688	0.147399	CD27HI
DDHD1-DT	1.60898	0.147399	CD27LO
FAM200A	-1.15947	0.147399	CD27HI
CDKN2D	0.718668	0.147409	CD27LO
RITA1	1.48599	0.147409	CD27LO
SQSTM1	0.387017	0.147803	CD27LO
FAR2	-1.1025	0.147803	CD27HI
ZXDB	-0.446223	0.147803	CD27HI
SLC41A1	0.584377	0.14781	CD27LO
C8orf76	0.717081	0.147864	CD27LO
RPL9	-0.528046	0.147864	CD27HI
PLOD3	1.2559	0.147867	CD27LO
ZNF207	0.400228	0.147867	CD27LO
CAPN5	-2.35083	0.147894	CD27HI
DYRK1B	1.30283	0.14793	CD27LO
NOMO2	0.47036	0.148017	CD27LO
RNF19A	0.636718	0.148722	CD27LO
ATP6AP2	0.387267	0.149009	CD27LO
MAP1LC3B	0.398943	0.149609	CD27LO
ITGB1BP1	0.50201	0.149612	CD27LO
ASAH1	0.48417	0.14986	CD27LO
DHRS3	1.0419	0.149907	CD27LO
RGS19	0.645392	0.150177	CD27LO
USP24	0.444098	0.150177	CD27LO
PDE8A	-0.809496	0.150272	CD27HI
ZFP69B	-1.00141	0.150272	CD27HI
MIA2	0.516282	0.15091	CD27LO
LZTS2	-1.34044	0.15091	CD27HI
TRAF3IP2-AS1	-0.659731	0.151068	CD27HI
STARD7	0.434645	0.151104	CD27LO
FGL2	2.99069	0.151208	CD27LO
PAQR6	-2.19417	0.151468	CD27HI
CAPN7	-0.557246	0.151495	CD27HI
ZNF300	-1.90709	0.151611	CD27HI
LRRC75A	1.17276	0.15178	CD27LO
ZDHHC21	0.67942	0.15178	CD27LO
SLC25A4	0.909019	0.151976	CD27LO
NIPSNAP3A	-0.735551	0.152147	CD27HI
AARS1	-1.27311	0.152147	CD27HI
SLC1A5	1.1218	0.152147	CD27LO
RNF185	0.533563	0.152223	CD27LO
JHY	0.98706	0.152223	CD27LO
CNR2	-1.61615	0.15225	CD27HI
LAMP1	0.610737	0.152496	CD27LO
SORT1	-2.60608	0.153427	CD27HI
MFSD14B	0.523443	0.15345	CD27LO
ZFAND6	0.649306	0.153649	CD27LO
PDIA3P1	0.609158	0.153649	CD27LO
NECAP2	-0.601175	0.153817	CD27HI
ACSL5	0.735936	0.153848	CD27LO
GSR	0.58825	0.153848	CD27LO
CRADD	1.00348	0.153907	CD27LO
RHOB	1.52102	0.154055	CD27LO
CEP83	-0.606321	0.154055	CD27HI
PDP1	-0.586462	0.154417	CD27HI
TUG1	-0.532816	0.154417	CD27HI
GIPC1	0.857772	0.154417	CD27LO
GPR146	-1.56544	0.154543	CD27HI
LGMN	-2.16402	0.154543	CD27HI
LIMD1	0.727723	0.154543	CD27LO
GRAPL	-1.7543	0.154543	CD27HI
DNAJB14	0.478631	0.154543	CD27LO
TMEM80	-0.776525	0.154753	CD27HI
KLRG1	1.06525	0.154753	CD27LO
MT2A	0.975964	0.154753	CD27LO
HCST	1.00962	0.154961	CD27LO
DHX37	-0.692008	0.155022	CD27HI
CCSAP	-0.810297	0.155022	CD27HI
RBBP8	-0.861121	0.155022	CD27HI
SH3GLB2	-0.715854	0.155144	CD27HI
VAMP8	0.825171	0.155322	CD27LO
TMPO	-0.451611	0.155365	CD27HI
CLUHP3	-1.03509	0.155589	CD27HI
ASAH2B	1.4056	0.155873	CD27LO
TGIF1	-0.633182	0.155873	CD27HI
MICOS10	0.610531	0.156429	CD27LO
CIITA	1.69533	0.156429	CD27LO
SIGLEC17P	1.42609	0.156477	CD27LO
RBM43	-0.733189	0.156477	CD27HI
PLEKHF2	-0.548583	0.156491	CD27HI
BFAR	0.570596	0.156723	CD27LO
TRBJ2-1	-1.16651	0.156909	CD27HI
UBIAD1	-0.584258	0.157138	CD27HI
TBC1D15	-0.429696	0.157148	CD27HI
SERTAD3	1.03501	0.157148	CD27LO
SETD3	0.522285	0.157148	CD27LO
RAD54B	-2.68493	0.157331	CD27HI
NFE2L3	-1.35885	0.157352	CD27HI
TM7SF3	0.494509	0.157415	CD27LO
FXYD7	-1.63484	0.157636	CD27HI
RASSF5	0.391	0.157649	CD27LO
TRAK2	-0.530002	0.157701	CD27HI
STAG3L5P-PVRIG2P-PILRB	-0.921164	0.157715	CD27HI
RAB11A	0.414533	0.157966	CD27LO
C1orf50	-0.748601	0.157966	CD27HI
WDR37	0.681198	0.157966	CD27LO
SKAP1	0.492678	0.157966	CD27LO
PHF3	-0.369772	0.157966	CD27HI
NDUFV2-AS1	-0.659416	0.158188	CD27HI
SELENOS	0.550495	0.158234	CD27LO
WDR26	0.4468	0.158292	CD27LO
HYLS1	1.21408	0.158292	CD27LO
SEPTIN7	0.428342	0.158292	CD27LO
GALM	-0.857322	0.158292	CD27HI
ARFGAP3	0.468545	0.158292	CD27LO
SLC10A7	0.713872	0.158292	CD27LO
MAP3K8	1.36087	0.158359	CD27LO
PRXL2C	0.800545	0.159002	CD27LO
PCYOX1L	-0.849764	0.159316	CD27HI
FIRRE	-3.73628	0.159316	CD27HI
LOC100133315	-1.62372	0.159318	CD27HI
TMED2	0.360151	0.159544	CD27LO
LYST	0.70714	0.159544	CD27LO
TUT7	0.338177	0.159576	CD27LO
RAB5C	0.648598	0.159925	CD27LO
DPP9	0.479768	0.159925	CD27LO
BTN3A3	0.662528	0.159925	CD27LO
HNRNPA3	0.368218	0.159929	CD27LO
EPOR	1.081	0.159947	CD27LO
ZFP30	-0.902763	0.159947	CD27HI
PPP1R12A	0.403613	0.159947	CD27LO
ALDH18A1	0.661882	0.160092	CD27LO
SLC44A1	-0.640201	0.16037	CD27HI
F5	-2.56626	0.16037	CD27HI
VIT	5.18583	0.160416	CD27LO
GOLGA8R	2.91871	0.160482	CD27LO
SLC2A8	2.87852	0.160482	CD27LO
LASP1	0.60692	0.160482	CD27LO
RNASEH2C	0.569764	0.160627	CD27LO
INAFM2	0.636469	0.160627	CD27LO
WDTC1	0.876029	0.160627	CD27LO
FCGR2B	2.12681	0.160689	CD27LO
STAM2	0.708288	0.160689	CD27LO
TEX261	-0.635189	0.161094	CD27HI
PIGK	0.811588	0.161196	CD27LO
SMC6	0.456735	0.16121	CD27LO
LOC100128108	0.748348	0.16121	CD27LO
CCR2	-3.48194	0.16121	CD27HI
GIMAP2	-1.00074	0.16144	CD27HI
RPS23	-0.66621	0.161556	CD27HI
PLXNA2	-1.46027	0.161679	CD27HI
[truncated: 10,219 more rows]

## Sheet: Bulk_CD8_Comparison
SYMBOL	logFC	adj.P.Val	Direction
RCAN3	-7.15994	1.38421e-13	CD8 Naive
CCR7	-9.82539	2.18722e-13	CD8 Naive
EFHD2	3.74877	3.07196e-13	CD8 EMRA
LTB	-4.65289	6.94302e-12	CD8 Naive
SNN	-3.61577	1.04157e-11	CD8 Naive
CTSC	2.40202	1.07339e-11	CD8 EMRA
LEPROTL1	-2.2012	1.07339e-11	CD8 Naive
NELL2	-6.75302	1.13877e-11	CD8 Naive
PRKCA	-3.0609	1.13877e-11	CD8 Naive
TRABD2A	-5.06864	1.13877e-11	CD8 Naive
C12orf75	3.10133	1.36429e-11	CD8 EMRA
ABLIM1	-2.39366	1.64121e-11	CD8 Naive
SERINC5	-4.249	1.64121e-11	CD8 Naive
RAPGEF6	-2.0172	2.20856e-11	CD8 Naive
TESPA1	-3.15921	2.38144e-11	CD8 Naive
ARPC5L	2.4388	3.32361e-11	CD8 EMRA
NOSIP	-3.02024	3.84623e-11	CD8 Naive
YWHAQ	1.2503	4.20391e-11	CD8 EMRA
IQGAP2	1.72026	6.43965e-11	CD8 EMRA
APMAP	2.95552	6.43965e-11	CD8 EMRA
ITGAL	2.33171	6.81462e-11	CD8 EMRA
MCTP2	2.73236	7.15986e-11	CD8 EMRA
EIF3E	-1.65561	1.03255e-10	CD8 Naive
PDCD4-AS1	-2.6772	1.22906e-10	CD8 Naive
TOX	3.09991	1.30216e-10	CD8 EMRA
SATB1	-2.86294	1.30216e-10	CD8 Naive
GFI1	2.97466	1.30216e-10	CD8 EMRA
PLAG1	-6.1975	1.39963e-10	CD8 Naive
SFMBT1	-2.10749	1.51641e-10	CD8 Naive
RAB3GAP1	-2.64767	1.51641e-10	CD8 Naive
FOXP1	-1.82702	1.51641e-10	CD8 Naive
GAB3	3.5147	1.51641e-10	CD8 EMRA
MYO1F	4.20154	1.73151e-10	CD8 EMRA
PATJ	-2.61754	2.2828e-10	CD8 Naive
SNX9	-3.94444	2.47954e-10	CD8 Naive
TBC1D4	-5.02834	2.47954e-10	CD8 Naive
RETREG1	-4.37531	2.71288e-10	CD8 Naive
SAMD3	2.08428	2.73572e-10	CD8 EMRA
ENPP4	2.50998	2.73572e-10	CD8 EMRA
LEF1	-4.96489	2.77229e-10	CD8 Naive
PTPN22	1.98511	2.7746e-10	CD8 EMRA
SLAMF7	4.65598	3.07883e-10	CD8 EMRA
ACTN1	-5.62525	3.07883e-10	CD8 Naive
KLF7	-4.31037	3.32374e-10	CD8 Naive
LPCAT1	3.13057	3.32374e-10	CD8 EMRA
MAML2	-2.43578	3.32374e-10	CD8 Naive
CERS6	-4.28359	3.32374e-10	CD8 Naive
KLRD1	4.68753	3.85086e-10	CD8 EMRA
SGTB	-2.08284	4.74692e-10	CD8 Naive
MAL	-8.31026	4.95407e-10	CD8 Naive
STOM	2.81266	4.95407e-10	CD8 EMRA
TMIGD2	-6.80013	5.75156e-10	CD8 Naive
NPC1	2.42043	7.05212e-10	CD8 EMRA
THEM4	-2.22822	7.05649e-10	CD8 Naive
TCF7	-2.49221	7.19747e-10	CD8 Naive
ZBTB38	1.66208	7.19747e-10	CD8 EMRA
PTPRK	-6.36281	7.45261e-10	CD8 Naive
ATP2B4	2.75247	7.5761e-10	CD8 EMRA
NAP1L1	-1.31727	8.22385e-10	CD8 Naive
EPPK1	-7.74776	8.84408e-10	CD8 Naive
LTBP3	-2.48156	9.09148e-10	CD8 Naive
TGFBR3	3.37522	9.09148e-10	CD8 EMRA
LDHB	-1.9242	9.70373e-10	CD8 Naive
CD55	-2.07957	1.04836e-09	CD8 Naive
NCMAP-DT	-7.62147	1.24068e-09	CD8 Naive
HOPX	4.61773	1.26454e-09	CD8 EMRA
PYHIN1	3.45048	1.33409e-09	CD8 EMRA
SARAF	-1.3605	1.50123e-09	CD8 Naive
DNMT3A	-2.28377	1.50123e-09	CD8 Naive
BACH2	-5.04003	1.57013e-09	CD8 Naive
LSR	-3.35163	1.81449e-09	CD8 Naive
ZSWIM1	-4.15573	1.95256e-09	CD8 Naive
SYPL1	-1.38147	1.96533e-09	CD8 Naive
CD28	-6.60068	1.98314e-09	CD8 Naive
ITGA6	-3.63471	1.99921e-09	CD8 Naive
AOAH	2.08551	2.76866e-09	CD8 EMRA
SLC15A4	2.91044	2.84429e-09	CD8 EMRA
SASH3	1.77029	2.86505e-09	CD8 EMRA
GNG2	1.71089	3.05824e-09	CD8 EMRA
MACF1	1.21212	3.30137e-09	CD8 EMRA
LDLRAP1	-2.8885	3.30876e-09	CD8 Naive
TMEM123	-1.80604	3.33828e-09	CD8 Naive
SLC8B1	-3.23853	3.3501e-09	CD8 Naive
USP28	3.18693	3.9477e-09	CD8 EMRA
CBX5	-1.46595	4.10091e-09	CD8 Naive
GPR155	-2.21705	4.26024e-09	CD8 Naive
DENND5A	-3.70923	4.44544e-09	CD8 Naive
MRPL10	1.85676	4.44544e-09	CD8 EMRA
MYO5A	1.46108	4.44544e-09	CD8 EMRA
SH3YL1	-3.48306	4.45833e-09	CD8 Naive
EIF4G3	1.7387	4.58834e-09	CD8 EMRA
UBE2E3	1.41636	4.70038e-09	CD8 EMRA
IGF1R	-3.53037	4.70038e-09	CD8 Naive
ITGAM	5.07213	4.70038e-09	CD8 EMRA
ADD2	-7.18955	4.70038e-09	CD8 Naive
ADPRM	-2.64226	5.04119e-09	CD8 Naive
PRF1	3.70088	5.16591e-09	CD8 EMRA
RGMB	-7.51299	5.26503e-09	CD8 Naive
MAN1A1	1.99691	5.26503e-09	CD8 EMRA
PPP4R1	1.71322	5.43614e-09	CD8 EMRA
FLNB	-3.29249	5.50668e-09	CD8 Naive
OPTN	1.65528	5.51907e-09	CD8 EMRA
RASGRF2	-5.64247	5.67953e-09	CD8 Naive
RASA4	-1.98828	5.79512e-09	CD8 Naive
PICALM	1.35089	5.90731e-09	CD8 EMRA
MDS2	-6.49532	5.92321e-09	CD8 Naive
PPP2R5C	1.42077	5.95851e-09	CD8 EMRA
PTPN12	2.96113	6.20095e-09	CD8 EMRA
PIM2	-1.82396	6.20095e-09	CD8 Naive
MXRA7	3.24751	6.31279e-09	CD8 EMRA
ADIPOR2	2.31448	6.43669e-09	CD8 EMRA
GNLY	6.03158	6.44297e-09	CD8 EMRA
CDR2	-1.51967	6.5187e-09	CD8 Naive
SPINT2	-7.26586	6.5187e-09	CD8 Naive
MAP2K3	2.49482	6.70028e-09	CD8 EMRA
LRP6	-7.46853	6.72848e-09	CD8 Naive
FAM102A	-3.19957	6.95197e-09	CD8 Naive
PLEK	4.98555	6.96872e-09	CD8 EMRA
VAV3	2.604	7.56839e-09	CD8 EMRA
RGS10	-2.27993	7.74001e-09	CD8 Naive
ZBTB25	-1.32913	7.74001e-09	CD8 Naive
SYNE1	2.79855	8.11415e-09	CD8 EMRA
ADGRG1	6.43627	8.11415e-09	CD8 EMRA
APP	-5.28261	8.29e-09	CD8 Naive
RAB27A	1.7635	8.58086e-09	CD8 EMRA
IQGAP1	1.45999	8.85101e-09	CD8 EMRA
RNF157	-4.02084	9.47973e-09	CD8 Naive
PASK	-4.20361	9.72752e-09	CD8 Naive
DPP4	-7.5275	9.72752e-09	CD8 Naive
TBX21	4.64945	9.72752e-09	CD8 EMRA
ZNF776	-2.50136	1.07584e-08	CD8 Naive
CNKSR2	-5.64907	1.07584e-08	CD8 Naive
REEP5	1.29903	1.07584e-08	CD8 EMRA
CALCOCO1	1.53428	1.09938e-08	CD8 EMRA
SYDE2	-5.30825	1.09938e-08	CD8 Naive
PDK1	-2.15003	1.09938e-08	CD8 Naive
ZEB2	4.58712	1.11801e-08	CD8 EMRA
ZNF551	-2.43167	1.11801e-08	CD8 Naive
FGR	5.27389	1.13788e-08	CD8 EMRA
TBK1	2.97403	1.13788e-08	CD8 EMRA
SYNE2	1.8425	1.13788e-08	CD8 EMRA
PPP2R2B	3.86256	1.13953e-08	CD8 EMRA
DSC1	-9.43226	1.13953e-08	CD8 Naive
BCL2	-2.5315	1.13953e-08	CD8 Naive
DOCK9	-1.70386	1.13953e-08	CD8 Naive
RCAN3AS	-6.67315	1.16584e-08	CD8 Naive
VSIG1	-6.85096	1.19949e-08	CD8 Naive
PRKCQ-AS1	-2.62127	1.3441e-08	CD8 Naive
PABPC1	-1.38741	1.44464e-08	CD8 Naive
CCL4	5.09395	1.45484e-08	CD8 EMRA
PTPRK-AS1	-6.88518	1.45484e-08	CD8 Naive
FAM117B	-2.4051	1.47795e-08	CD8 Naive
IMPDH2	-1.6297	1.48524e-08	CD8 Naive
NRCAM	-10.0736	1.4922e-08	CD8 Naive
TGFBR2	-1.65642	1.4922e-08	CD8 Naive
TMX4	1.19446	1.4922e-08	CD8 EMRA
RAB29	1.4575	1.51092e-08	CD8 EMRA
NT5E	-4.69056	1.56241e-08	CD8 Naive
ADAM8	3.83495	1.60328e-08	CD8 EMRA
KLHL6	-3.79575	1.60328e-08	CD8 Naive
TFDP2	1.13023	1.63687e-08	CD8 EMRA
MYO6	3.49843	1.646e-08	CD8 EMRA
SH3RF3	-8.0156	1.74201e-08	CD8 Naive
SH3BP2	2.08643	1.74201e-08	CD8 EMRA
PCSK5	-4.12613	1.75867e-08	CD8 Naive
CACNA2D2	3.63711	1.82165e-08	CD8 EMRA
PIK3CG	1.43027	1.91353e-08	CD8 EMRA
F2R	4.20478	1.94297e-08	CD8 EMRA
AHNAK	2.53216	1.96881e-08	CD8 EMRA
VIPR1	-8.00446	1.98825e-08	CD8 Naive
NCALD	1.75982	2.05931e-08	CD8 EMRA
GLUL	3.24127	2.05931e-08	CD8 EMRA
LMO7	-3.32519	2.14682e-08	CD8 Naive
CA6	-9.03323	2.25408e-08	CD8 Naive
CD300A	3.82052	2.34583e-08	CD8 EMRA
DGKA	-1.94408	2.46061e-08	CD8 Naive
KRT18	-6.07953	2.46061e-08	CD8 Naive
ITPKB	-1.9617	2.51927e-08	CD8 Naive
CHRM3-AS2	-4.84661	2.58307e-08	CD8 Naive
RAI2	-7.3126	2.59492e-08	CD8 Naive
LOC102723373	-6.82621	2.63702e-08	CD8 Naive
LCP1	1.52382	2.64081e-08	CD8 EMRA
FKBP5	-2.02583	2.67457e-08	CD8 Naive
IDS	1.15805	2.71027e-08	CD8 EMRA
ARAP2	1.6046	2.76109e-08	CD8 EMRA
AGO4	2.19898	2.76109e-08	CD8 EMRA
MCUB	-1.61785	2.78981e-08	CD8 Naive
RAP2A	2.54148	2.78981e-08	CD8 EMRA
PIK3IP1	-1.85432	2.80011e-08	CD8 Naive
HIVEP2	-1.43471	2.87922e-08	CD8 Naive
NPM1	-1.12214	2.87922e-08	CD8 Naive
JAZF1	2.87412	2.87922e-08	CD8 EMRA
JAML	-4.39472	2.97495e-08	CD8 Naive
MLLT3	-1.58081	2.98238e-08	CD8 Naive
NIBAN1	3.13697	2.98238e-08	CD8 EMRA
ADTRP	-8.13316	3.11551e-08	CD8 Naive
SUSD3	-5.33507	3.2616e-08	CD8 Naive
IGF2R	1.46504	3.33956e-08	CD8 EMRA
SLC16A10	-8.91291	3.34929e-08	CD8 Naive
LYAR	1.90148	3.42211e-08	CD8 EMRA
KIF21A	2.18925	3.61519e-08	CD8 EMRA
CKAP4	-2.9616	3.64662e-08	CD8 Naive
ZFYVE9	-2.9197	3.79622e-08	CD8 Naive
ZNF101	-1.38797	3.79622e-08	CD8 Naive
FHIT	-5.18961	3.79941e-08	CD8 Naive
MLXIP	-1.57939	3.85451e-08	CD8 Naive
LEF1-AS1	-7.13929	3.85451e-08	CD8 Naive
TSEN54	1.72706	3.85451e-08	CD8 EMRA
CYB561D2	1.72132	3.90542e-08	CD8 EMRA
AMIGO1	-2.66293	4.09151e-08	CD8 Naive
GTSCR1	-7.33278	4.10888e-08	CD8 Naive
PRDM1	4.02895	4.16091e-08	CD8 EMRA
HAPLN3	-5.84632	4.29655e-08	CD8 Naive
TNFRSF1B	2.47925	4.29655e-08	CD8 EMRA
SIRT2	1.75757	4.35617e-08	CD8 EMRA
TCEA3	-7.12549	4.3576e-08	CD8 Naive
DNAJC1	1.71034	4.3576e-08	CD8 EMRA
FCRL6	5.43934	4.38921e-08	CD8 EMRA
ST8SIA4	1.46105	4.43479e-08	CD8 EMRA
TPP1	1.74879	4.50843e-08	CD8 EMRA
CAMK4	-3.14185	4.51744e-08	CD8 Naive
ARHGEF12	2.58696	4.60965e-08	CD8 EMRA
SLC9A3R1	1.97202	4.60965e-08	CD8 EMRA
MYBL1	3.34949	4.67999e-08	CD8 EMRA
NUCB2	-1.78365	4.78658e-08	CD8 Naive
ZNF10	-2.66563	4.92413e-08	CD8 Naive
NDFIP1	-1.7176	4.99245e-08	CD8 Naive
TTC9	-3.56226	5.30427e-08	CD8 Naive
TMEM30B	-3.59021	5.33604e-08	CD8 Naive
ESD	-1.42415	5.37935e-08	CD8 Naive
PIK3AP1	4.24044	5.46923e-08	CD8 EMRA
FUT11	2.0634	5.67408e-08	CD8 EMRA
MEGF6	-5.00378	5.9943e-08	CD8 Naive
DOK2	3.0793	6.09015e-08	CD8 EMRA
LYRM7	-1.67866	6.09015e-08	CD8 Naive
IRS2	-4.9149	6.09015e-08	CD8 Naive
SNHG32	-1.58517	6.11944e-08	CD8 Naive
CHMP7	-3.56911	6.21775e-08	CD8 Naive
ERCC6L2	-1.10108	6.25457e-08	CD8 Naive
105377746	-7.37418	6.25457e-08	CD8 Naive
IL24	-3.19194	6.41257e-08	CD8 Naive
GAS5	-2.01009	6.41257e-08	CD8 Naive
STRBP	-1.88744	6.41257e-08	CD8 Naive
NKG7	4.97886	6.4323e-08	CD8 EMRA
ADRB2	4.67109	6.71744e-08	CD8 EMRA
EPHX2	-4.25998	6.83593e-08	CD8 Naive
TTC38	5.03802	6.94668e-08	CD8 EMRA
FYN	1.16784	6.97421e-08	CD8 EMRA
TPST2	1.73499	7.17882e-08	CD8 EMRA
SLCO3A1	1.58475	7.2689e-08	CD8 EMRA
IL6ST	-2.49811	7.27406e-08	CD8 Naive
FBXL16	-4.5628	7.36574e-08	CD8 Naive
FLT3LG	-1.86085	7.44883e-08	CD8 Naive
RNF19B	1.68985	7.70528e-08	CD8 EMRA
BROX	1.21884	7.70528e-08	CD8 EMRA
PVT1	-4.7772	7.77612e-08	CD8 Naive
GCNT4	-3.69552	7.94156e-08	CD8 Naive
FBLN7	-6.00276	8.01505e-08	CD8 Naive
CD58	3.54804	8.06345e-08	CD8 EMRA
AEBP1	-6.67106	8.12318e-08	CD8 Naive
TNFSF8	-4.51068	8.14702e-08	CD8 Naive
CDH23	-3.03957	8.31911e-08	CD8 Naive
EPS15	1.32865	8.51911e-08	CD8 EMRA
ANXA1	2.46709	8.63823e-08	CD8 EMRA
CEP78	2.72686	8.64586e-08	CD8 EMRA
MBOAT4	-2.20364	8.85329e-08	CD8 Naive
CD248	-8.57032	8.90471e-08	CD8 Naive
MAPK1	1.15587	8.95641e-08	CD8 EMRA
RASA4B	-2.32352	9.06368e-08	CD8 Naive
SUSD1	2.89812	9.10803e-08	CD8 EMRA
TIMD4	-6.75893	9.1923e-08	CD8 Naive
UAP1	1.66286	9.57611e-08	CD8 EMRA
SYTL3	2.31572	1.01032e-07	CD8 EMRA
KIAA1958	-2.58183	1.01751e-07	CD8 Naive
PDGFD	5.46813	1.0315e-07	CD8 EMRA
FAM153A	-5.68901	1.0315e-07	CD8 Naive
ECRG4	-7.02073	1.05561e-07	CD8 Naive
SEPTIN6	-1.24181	1.05923e-07	CD8 Naive
MMD	-1.71474	1.05923e-07	CD8 Naive
CDC42EP3	1.81249	1.11503e-07	CD8 EMRA
MTERF4	-1.25941	1.11789e-07	CD8 Naive
LPGAT1	1.36349	1.12671e-07	CD8 EMRA
GALNT3	4.23077	1.13901e-07	CD8 EMRA
PDIA6	1.50362	1.183e-07	CD8 EMRA
SPINK2	-7.28169	1.183e-07	CD8 Naive
ITGB2	1.96197	1.20187e-07	CD8 EMRA
ARMH1	-5.18241	1.21454e-07	CD8 Naive
IQSEC1	1.07532	1.22969e-07	CD8 EMRA
TACC3	-1.37019	1.25304e-07	CD8 Naive
KCNQ1	-5.74985	1.26278e-07	CD8 Naive
CHSY1	1.54969	1.2973e-07	CD8 EMRA
ARHGEF4	-6.12289	1.2973e-07	CD8 Naive
ARHGEF18	-1.55053	1.3227e-07	CD8 Naive
B4GALT5	2.49708	1.33033e-07	CD8 EMRA
AKTIP	-1.45426	1.33033e-07	CD8 Naive
LDLRAD4	-2.40872	1.33033e-07	CD8 Naive
PTPRJ	1.96699	1.36527e-07	CD8 EMRA
CARMIL1	-6.12345	1.37333e-07	CD8 Naive
ITGB1	2.6192	1.37346e-07	CD8 EMRA
SLC12A6	-1.42904	1.37456e-07	CD8 Naive
FYB1	-1.13978	1.41423e-07	CD8 Naive
SAP30	4.61797	1.43526e-07	CD8 EMRA
BEX3	-5.20762	1.45367e-07	CD8 Naive
ITCH	1.08309	1.49074e-07	CD8 EMRA
TRAF3IP2	-1.99961	1.50302e-07	CD8 Naive
OXNAD1	-2.25237	1.5083e-07	CD8 Naive
RASSF1	1.48337	1.51158e-07	CD8 EMRA
TTN	-2.96705	1.55925e-07	CD8 Naive
EDAR	-6.48264	1.56114e-07	CD8 Naive
TPCN1	-2.2311	1.57298e-07	CD8 Naive
RGS3	3.06153	1.59991e-07	CD8 EMRA
MAP4K5	1.21235	1.64779e-07	CD8 EMRA
DERL1	1.21554	1.65856e-07	CD8 EMRA
PTPRE	2.19533	1.70725e-07	CD8 EMRA
SNHG29	-1.70986	1.70725e-07	CD8 Naive
WNT7A	-8.01286	1.75081e-07	CD8 Naive
SPEG	-5.30002	1.77803e-07	CD8 Naive
ZNF426	-1.49517	1.7807e-07	CD8 Naive
SEMA4D	-1.39808	1.7807e-07	CD8 Naive
ABCG1	-3.12563	1.81386e-07	CD8 Naive
CNST	-1.29331	1.81833e-07	CD8 Naive
AUTS2	3.74327	1.85326e-07	CD8 EMRA
BTBD11	-2.967	1.93873e-07	CD8 Naive
PDE7A	-1.6447	1.95138e-07	CD8 Naive
FAM153B	-6.1647	1.96223e-07	CD8 Naive
TCP11L2	-1.74636	1.96419e-07	CD8 Naive
GLIS3	-8.6116	1.99738e-07	CD8 Naive
RABGAP1L	1.15104	2.05247e-07	CD8 EMRA
SAMD12	-4.70537	2.09626e-07	CD8 Naive
KLRG1	3.46636	2.13154e-07	CD8 EMRA
C1orf21	4.96782	2.13269e-07	CD8 EMRA
GALNT10	1.33586	2.15455e-07	CD8 EMRA
WDR89	-1.4542	2.18818e-07	CD8 Naive
TNK1	-4.58899	2.27173e-07	CD8 Naive
IL2RB	1.91666	2.27628e-07	CD8 EMRA
GZMA	4.45463	2.31447e-07	CD8 EMRA
LINS1	-1.31412	2.31447e-07	CD8 Naive
AHCY	-1.80142	2.31762e-07	CD8 Naive
RDH10	3.42213	2.33652e-07	CD8 EMRA
GDE1	1.30208	2.36324e-07	CD8 EMRA
TUT7	0.873623	2.37551e-07	CD8 EMRA
100506548	-1.8331	2.53074e-07	CD8 Naive
CPD	1.52015	2.53074e-07	CD8 EMRA
GALC	1.38585	2.56754e-07	CD8 EMRA
LASP1	1.62173	2.56754e-07	CD8 EMRA
SUPT3H	-1.27413	2.56754e-07	CD8 Naive
MAN1C1	-3.94485	2.56806e-07	CD8 Naive
ARFGAP3	1.29718	2.56832e-07	CD8 EMRA
MTRFR	-1.61874	2.57273e-07	CD8 Naive
ZC3H12B	-2.49386	2.65618e-07	CD8 Naive
ZNF518B	-1.85895	2.67184e-07	CD8 Naive
RGS9	7.05178	2.67184e-07	CD8 EMRA
PDE9A	-7.57959	2.72202e-07	CD8 Naive
MAP1LC3B	0.991957	2.73199e-07	CD8 EMRA
SINHCAF	-1.15975	2.73874e-07	CD8 Naive
ZNF609	-1.79828	2.73874e-07	CD8 Naive
CLIP1	0.831554	2.76498e-07	CD8 EMRA
SRXN1	4.77305	2.88334e-07	CD8 EMRA
AKNA	1.09893	2.88334e-07	CD8 EMRA
PABPC3	-1.4284	2.93943e-07	CD8 Naive
DPH5	-1.47189	2.94923e-07	CD8 Naive
LINC01550	-2.84998	2.99843e-07	CD8 Naive
TBCB	1.41536	3.00535e-07	CD8 EMRA
CEP170	-1.29896	3.05886e-07	CD8 Naive
ARMCX1	-6.35906	3.05886e-07	CD8 Naive
UTRN	0.95994	3.07723e-07	CD8 EMRA
ZNF69	-2.90492	3.1933e-07	CD8 Naive
AK5	-4.33917	3.1933e-07	CD8 Naive
NPAT	-1.00183	3.26057e-07	CD8 Naive
SMAD5	1.48581	3.35124e-07	CD8 EMRA
SLC22A17	-6.30874	3.35124e-07	CD8 Naive
TOP1MT	-3.12793	3.35641e-07	CD8 Naive
SSX2IP	2.04991	3.39463e-07	CD8 EMRA
PPP1R16B	1.63664	3.40189e-07	CD8 EMRA
ANKRD26	-1.62591	3.4211e-07	CD8 Naive
YPEL1	2.49878	3.49666e-07	CD8 EMRA
CEP68	-1.40755	3.49735e-07	CD8 Naive
TRAV2	-5.12238	3.52257e-07	CD8 Naive
SPTBN1	-1.47677	3.53375e-07	CD8 Naive
PTCH1	1.48419	3.53375e-07	CD8 EMRA
PCSK1N	-5.19352	3.5877e-07	CD8 Naive
ROBO1	-8.43725	3.6277e-07	CD8 Naive
ZEB1	-2.40275	3.6277e-07	CD8 Naive
CASP6	-1.68215	3.63454e-07	CD8 Naive
ZNF814	-2.12645	3.69002e-07	CD8 Naive
SCP2	1.25596	3.69681e-07	CD8 EMRA
LINC01215	-2.59678	3.69681e-07	CD8 Naive
SEC24D	1.64578	3.69681e-07	CD8 EMRA
ZNF667-AS1	-7.56103	3.76491e-07	CD8 Naive
ACTN4	2.85645	3.81602e-07	CD8 EMRA
AGAP1	4.51675	3.88158e-07	CD8 EMRA
CCL5	4.01546	3.91546e-07	CD8 EMRA
PIK3R3	4.45822	4.00159e-07	CD8 EMRA
GJB6	-7.00086	4.00292e-07	CD8 Naive
ALPK1	-5.49161	4.07119e-07	CD8 Naive
SPPL2A	1.42355	4.07119e-07	CD8 EMRA
TMEM131L	-1.43215	4.0898e-07	CD8 Naive
SOX8	-5.46612	4.12416e-07	CD8 Naive
DNAH6	-4.54	4.1464e-07	CD8 Naive
RPS6	-1.36635	4.1929e-07	CD8 Naive
CCL4L2	5.17241	4.28354e-07	CD8 EMRA
HABP4	-2.25039	4.35574e-07	CD8 Naive
SMAP2	-1.11084	4.37215e-07	CD8 Naive
MAML3	-4.81431	4.37215e-07	CD8 Naive
RPS13	-1.64483	4.45007e-07	CD8 Naive
GYG1	1.557	4.47526e-07	CD8 EMRA
DOCK10	-0.971512	4.47848e-07	CD8 Naive
TRAPPC10	0.957068	4.48535e-07	CD8 EMRA
ARHGAP25	1.21493	4.49418e-07	CD8 EMRA
MAST4	-3.40781	4.49418e-07	CD8 Naive
MYC	-5.95132	4.49418e-07	CD8 Naive
GNAI1	-5.84616	4.49418e-07	CD8 Naive
ZNF134	-1.68411	4.49418e-07	CD8 Naive
USP6NL	-5.69887	4.65514e-07	CD8 Naive
RBM11	-5.91823	4.65838e-07	CD8 Naive
TERF1	1.10532	4.70516e-07	CD8 EMRA
ADGRG5	4.08346	4.84665e-07	CD8 EMRA
ZNF135	-5.54266	4.84665e-07	CD8 Naive
TAF4B	-2.95694	4.9369e-07	CD8 Naive
TNFAIP8	-1.7278	4.97132e-07	CD8 Naive
DIAPH1	0.909033	5.20257e-07	CD8 EMRA
ITM2C	-4.64346	5.28125e-07	CD8 Naive
RAB3IP	-1.80267	5.31457e-07	CD8 Naive
PPP3CA	1.12642	5.39684e-07	CD8 EMRA
RPL9	-1.25918	5.43816e-07	CD8 Naive
PDE3B	-1.89677	5.43816e-07	CD8 Naive
PIP4K2C	1.34463	5.44683e-07	CD8 EMRA
NPTN	1.18417	5.5569e-07	CD8 EMRA
SH3GLB1	0.956292	5.76115e-07	CD8 EMRA
REG4	-7.09909	5.80426e-07	CD8 Naive
TBC1D20	1.06641	5.91672e-07	CD8 EMRA
ADGRA3	-6.1527	5.98846e-07	CD8 Naive
RPL22	-1.41481	6.1161e-07	CD8 Naive
HIVEP3	1.88837	6.19898e-07	CD8 EMRA
ARPC2	1.16057	6.31215e-07	CD8 EMRA
LINC00891	-6.50169	6.31215e-07	CD8 Naive
TMEM106B	-1.38466	6.41108e-07	CD8 Naive
CD99	1.89827	6.48918e-07	CD8 EMRA
LOC100132741	-6.52704	6.61231e-07	CD8 Naive
FERMT3	1.43717	6.69911e-07	CD8 EMRA
PPARD	-1.54708	6.79373e-07	CD8 Naive
SLC2A7	-6.97572	6.83092e-07	CD8 Naive
LMO4	1.54107	6.88784e-07	CD8 EMRA
LYRM4	-2.05737	6.91284e-07	CD8 Naive
KIF13B	1.35994	6.9982e-07	CD8 EMRA
HLA-B	0.875633	7.05818e-07	CD8 EMRA
MMP28	-7.19139	7.1333e-07	CD8 Naive
FGFBP2	5.59773	7.22841e-07	CD8 EMRA
ZNF141	-1.28665	7.26165e-07	CD8 Naive
CAPN2	1.41929	7.2938e-07	CD8 EMRA
NPAS2	-8.17741	7.32288e-07	CD8 Naive
RUNX3	1.47424	7.32288e-07	CD8 EMRA
TMEM14C	-3.58672	7.42179e-07	CD8 Naive
SYTL2	2.17509	7.43702e-07	CD8 EMRA
PPP1R12A	0.967106	7.43702e-07	CD8 EMRA
USP51	-2.76849	7.58877e-07	CD8 Naive
LRRC8D	-1.45316	7.60697e-07	CD8 Naive
SMARCA1	-6.63638	7.6437e-07	CD8 Naive
GK5	2.18795	7.6437e-07	CD8 EMRA
DNAJC3	0.915248	7.64791e-07	CD8 EMRA
RIPOR2	-0.989726	7.71132e-07	CD8 Naive
CHN2	2.86975	7.75866e-07	CD8 EMRA
MAP4K2	-1.16465	7.88987e-07	CD8 Naive
SCRN1	-6.08964	7.97975e-07	CD8 Naive
TRAM2	1.38557	7.97975e-07	CD8 EMRA
GNA11	-4.56354	7.97975e-07	CD8 Naive
EIF2S3	-1.04797	8.31701e-07	CD8 Naive
SATB1-AS1	-3.3422	8.33147e-07	CD8 Naive
PAG1	-2.78978	8.34191e-07	CD8 Naive
SNTB2	1.4929	8.49215e-07	CD8 EMRA
IL6R	-7.15311	8.50962e-07	CD8 Naive
PPP1R18	1.85451	8.60245e-07	CD8 EMRA
NBEA	-5.43608	8.65447e-07	CD8 Naive
TNFRSF10D	-7.25172	8.73146e-07	CD8 Naive
ZNF681	-2.40056	8.78712e-07	CD8 Naive
ADGRE5	1.53321	8.78712e-07	CD8 EMRA
GRAMD1A	-2.14101	8.90944e-07	CD8 Naive
SIPA1	1.19782	9.2462e-07	CD8 EMRA
APOBEC3C	2.40413	9.41539e-07	CD8 EMRA
KBTBD11	-4.42042	9.63226e-07	CD8 Naive
TMX1	1.13726	9.65966e-07	CD8 EMRA
CREB3L2	1.47104	9.65966e-07	CD8 EMRA
OBSCN	-3.11408	9.86415e-07	CD8 Naive
ST7	2.40019	1.01403e-06	CD8 EMRA
RMC1	1.47808	1.03362e-06	CD8 EMRA
SLC36A4	-1.38316	1.03549e-06	CD8 Naive
ITGB7	1.39121	1.03549e-06	CD8 EMRA
CGAS	1.85239	1.06153e-06	CD8 EMRA
RPL4	-1.366	1.07949e-06	CD8 Naive
WDR41	2.02803	1.12246e-06	CD8 EMRA
NCK2	-2.03807	1.13271e-06	CD8 Naive
TBPL1	1.00137	1.15213e-06	CD8 EMRA
MCF2L	-4.0305	1.22035e-06	CD8 Naive
ZNF93	-2.235	1.22132e-06	CD8 Naive
SLC7A8	-5.97966	1.25124e-06	CD8 Naive
ARHGAP26	1.10789	1.25722e-06	CD8 EMRA
MAP4K1	1.17831	1.27824e-06	CD8 EMRA
BEX2	-1.37636	1.29082e-06	CD8 Naive
DPH6	-2.16926	1.29082e-06	CD8 Naive
PI4K2A	1.49561	1.31116e-06	CD8 EMRA
TARS1	1.18193	1.31192e-06	CD8 EMRA
SH2D2A	2.11427	1.31288e-06	CD8 EMRA
DMRTC1B	-5.89751	1.31303e-06	CD8 Naive
VANGL1	3.26142	1.3166e-06	CD8 EMRA
TMEM63A	-1.70455	1.3166e-06	CD8 Naive
CRTC3	-1.38775	1.328e-06	CD8 Naive
CST7	4.1242	1.35979e-06	CD8 EMRA
PLEKHB1	-1.91823	1.36012e-06	CD8 Naive
UBE2E2	-5.9321	1.36212e-06	CD8 Naive
RAB11FIP5	3.10522	1.38305e-06	CD8 EMRA
ZNRF2	1.32945	1.38305e-06	CD8 EMRA
GABPB1-IT1	-1.15917	1.38305e-06	CD8 Naive
BHLHE40	3.94635	1.38305e-06	CD8 EMRA
PTP4A2	0.800963	1.38305e-06	CD8 EMRA
APLP2	1.70207	1.43267e-06	CD8 EMRA
GNS	1.36695	1.43972e-06	CD8 EMRA
ACBD5	1.14532	1.45691e-06	CD8 EMRA
DMRTC1	-5.52149	1.45918e-06	CD8 Naive
ARHGAP10	2.11246	1.50878e-06	CD8 EMRA
MYD88	1.11577	1.51244e-06	CD8 EMRA
EIF3H	-0.939057	1.62133e-06	CD8 Naive
PABPC4	-1.18594	1.62731e-06	CD8 Naive
SLC2A1	1.40902	1.62854e-06	CD8 EMRA
EIF3L	-1.12176	1.66246e-06	CD8 Naive
TMEM220	-3.30146	1.67793e-06	CD8 Naive
LLGL2	3.05962	1.67793e-06	CD8 EMRA
BTF3L4	-0.925685	1.69526e-06	CD8 Naive
RPL5	-1.24783	1.69758e-06	CD8 Naive
TMEM9B	1.03741	1.69924e-06	CD8 EMRA
SVIP	-1.33375	1.69924e-06	CD8 Naive
TPMT	1.18733	1.74261e-06	CD8 EMRA
PITPNM2	-2.50725	1.74727e-06	CD8 Naive
FUT8	-1.83889	1.75742e-06	CD8 Naive
RAPGEF1	1.42572	1.77718e-06	CD8 EMRA
DLG3	1.63046	1.78953e-06	CD8 EMRA
AXIN2	-4.89787	1.79707e-06	CD8 Naive
ZNF204P	-2.55131	1.82472e-06	CD8 Naive
SELL	-2.36166	1.8525e-06	CD8 Naive
MAGI2-AS3	-7.85722	1.8841e-06	CD8 Naive
KICS2	-1.9566	1.8971e-06	CD8 Naive
TCAF2	-1.15258	1.90567e-06	CD8 Naive
NFIL3	2.43047	1.91106e-06	CD8 EMRA
PTK2	-6.00435	1.92131e-06	CD8 Naive
MATK	2.59513	1.93534e-06	CD8 EMRA
MICU3	-5.72239	1.93589e-06	CD8 Naive
SSH1	1.01598	1.95424e-06	CD8 EMRA
SNTG2	-6.29787	1.97566e-06	CD8 Naive
TLR3	4.4853	1.98294e-06	CD8 EMRA
SREBF1	-2.06543	1.98591e-06	CD8 Naive
AGMAT	-3.26604	1.9878e-06	CD8 Naive
TXNRD1	1.06447	2.01537e-06	CD8 EMRA
ZNF662	-6.21133	2.04294e-06	CD8 Naive
JAKMIP2	2.36146	2.07784e-06	CD8 EMRA
HYKK	-5.80849	2.07784e-06	CD8 Naive
TIAM1	-4.64275	2.08614e-06	CD8 Naive
NEDD9	1.37547	2.0901e-06	CD8 EMRA
MYB	-8.59216	2.1196e-06	CD8 Naive
RAB30	-1.71194	2.12601e-06	CD8 Naive
SYT11	2.2831	2.15597e-06	CD8 EMRA
S100A4	2.29724	2.17408e-06	CD8 EMRA
PRKAR1B	-2.382	2.19928e-06	CD8 Naive
UXS1	-1.27662	2.32165e-06	CD8 Naive
LGALS3BP	-3.06513	2.35238e-06	CD8 Naive
TAOK3	0.743646	2.39578e-06	CD8 EMRA
PPA1	-1.5408	2.46564e-06	CD8 Naive
ZBTB49	1.54026	2.46564e-06	CD8 EMRA
SNED1	-5.06608	2.48219e-06	CD8 Naive
PLIN2	0.950899	2.53308e-06	CD8 EMRA
ST13	-1.23475	2.53308e-06	CD8 Naive
EIF5A2	1.53183	2.53705e-06	CD8 EMRA
MXRA8	-7.30923	2.58928e-06	CD8 Naive
RPS3A	-1.38791	2.60415e-06	CD8 Naive
RNF115	1.11875	2.61273e-06	CD8 EMRA
GZMB	6.71498	2.62517e-06	CD8 EMRA
SH2D3A	-1.68807	2.6487e-06	CD8 Naive
ZNF542P	-2.68269	2.68081e-06	CD8 Naive
SELENON	-1.76738	2.69113e-06	CD8 Naive
WDFY1	1.18541	2.73681e-06	CD8 EMRA
ATP6V0B	1.44796	2.75516e-06	CD8 EMRA
SMAD3	2.21961	2.75755e-06	CD8 EMRA
UBE2J1	0.901106	2.75774e-06	CD8 EMRA
IL7R	-3.60087	2.80161e-06	CD8 Naive
OLMALINC	-4.16106	2.82567e-06	CD8 Naive
LYN	3.69003	2.82567e-06	CD8 EMRA
ARHGEF11	-5.38663	2.90313e-06	CD8 Naive
GP5	-5.91285	2.93807e-06	CD8 Naive
AFF2	-7.54152	2.94863e-06	CD8 Naive
PTPN7	1.14006	2.96429e-06	CD8 EMRA
POMP	0.916417	2.97878e-06	CD8 EMRA
ABCA2	1.63494	3.00667e-06	CD8 EMRA
NDRG1	1.4698	3.01031e-06	CD8 EMRA
KATNAL1	1.95086	3.03406e-06	CD8 EMRA
ABI3	2.63926	3.085e-06	CD8 EMRA
INTS6-AS1	-1.99455	3.09021e-06	CD8 Naive
ELF4	1.76589	3.10206e-06	CD8 EMRA
ZNF516	-4.31229	3.10604e-06	CD8 Naive
INF2	-5.25306	3.11168e-06	CD8 Naive
PARP14	1.00324	3.15308e-06	CD8 EMRA
RCBTB2	2.30585	3.15308e-06	CD8 EMRA
FLNA	1.66031	3.15308e-06	CD8 EMRA
RALA	-0.948783	3.2004e-06	CD8 Naive
DPY19L1	2.22452	3.2004e-06	CD8 EMRA
BCL11B	-1.58089	3.2004e-06	CD8 Naive
RALGPS2	-5.03608	3.20621e-06	CD8 Naive
IQCA1	-6.1324	3.22071e-06	CD8 Naive
RPL32	-1.49172	3.25035e-06	CD8 Naive
RERE	-0.968174	3.25035e-06	CD8 Naive
ZFYVE28	2.54241	3.28147e-06	CD8 EMRA
MB21D2	-5.68914	3.28147e-06	CD8 Naive
SFXN1	-1.05427	3.30142e-06	CD8 Naive
SPIN4	2.47463	3.30142e-06	CD8 EMRA
CCDC12	1.46428	3.30826e-06	CD8 EMRA
STXBP1	-3.13355	3.40301e-06	CD8 Naive
OGFRL1	1.19623	3.43484e-06	CD8 EMRA
CFAP36	-0.973525	3.46825e-06	CD8 Naive
RAP2B	1.05004	3.49078e-06	CD8 EMRA
ZNF586	-1.18699	3.50133e-06	CD8 Naive
PTGER2	3.092	3.52795e-06	CD8 EMRA
SRPK2	0.760922	3.62758e-06	CD8 EMRA
RFX2	-4.86337	3.68594e-06	CD8 Naive
ELOVL1	1.35253	3.70603e-06	CD8 EMRA
HMGB2	1.00145	3.79424e-06	CD8 EMRA
C8orf33	-1.04633	3.79814e-06	CD8 Naive
HSBP1L1	-2.68193	3.8434e-06	CD8 Naive
NOG	-6.96319	3.84501e-06	CD8 Naive
ZNF43	-1.20443	3.84501e-06	CD8 Naive
RETREG1-AS1	-3.97104	3.88721e-06	CD8 Naive
HAVCR1	-6.04926	3.89342e-06	CD8 Naive
GCH1	1.07366	3.89342e-06	CD8 EMRA
EEF1B2	-1.52124	3.89342e-06	CD8 Naive
CNN3	-6.43626	3.91676e-06	CD8 Naive
PRKCB	0.923035	3.91754e-06	CD8 EMRA
C3AR1	3.38352	4.02766e-06	CD8 EMRA
RAB6A	0.86208	4.05853e-06	CD8 EMRA
CLSTN3	2.55007	4.05853e-06	CD8 EMRA
FBXW7	0.790197	4.09096e-06	CD8 EMRA
PARD3B	-6.12761	4.11658e-06	CD8 Naive
MAP1LC3B2	1.19398	4.13034e-06	CD8 EMRA
RAB8B	1.22703	4.13034e-06	CD8 EMRA
SLC7A6	-1.33289	4.13034e-06	CD8 Naive
CITED4	-3.7244	4.13301e-06	CD8 Naive
CD2BP2	1.31558	4.18291e-06	CD8 EMRA
SKAP2	2.59897	4.19558e-06	CD8 EMRA
ICE2	-1.05289	4.23391e-06	CD8 Naive
ABRAXAS1	-1.38575	4.41442e-06	CD8 Naive
CDCA4	1.88702	4.43087e-06	CD8 EMRA
NBEAL1	-0.884339	4.46229e-06	CD8 Naive
LAG3	4.20573	4.50161e-06	CD8 EMRA
PLEKHG3	5.15595	4.58668e-06	CD8 EMRA
MYCBP2	-0.633506	4.61364e-06	CD8 Naive
DPEP2	-1.75405	4.68316e-06	CD8 Naive
ASIC1	-5.5181	4.69132e-06	CD8 Naive
RNF166	1.40351	4.69132e-06	CD8 EMRA
KDSR	-2.31648	4.69132e-06	CD8 Naive
ANXA2	3.10812	4.70457e-06	CD8 EMRA
SCML1	-5.84458	4.72613e-06	CD8 Naive
ZFP69B	-2.0655	4.74758e-06	CD8 Naive
UBE2F	1.40828	4.80845e-06	CD8 EMRA
GARRE1	-1.4345	4.81966e-06	CD8 Naive
STX11	2.65886	4.83012e-06	CD8 EMRA
TPK1	-1.26452	4.95874e-06	CD8 Naive
PPP3CC	1.13153	4.96036e-06	CD8 EMRA
ISOC1	1.49611	4.96036e-06	CD8 EMRA
WEE1	4.31745	4.97714e-06	CD8 EMRA
STAG3L3	-0.847342	4.97714e-06	CD8 Naive
CYRIA	3.84975	5.00167e-06	CD8 EMRA
ABR	1.36982	5.02659e-06	CD8 EMRA
ADK	-0.992658	5.17438e-06	CD8 Naive
TMEM204	-3.67827	5.3019e-06	CD8 Naive
HOOK1	-4.05978	5.34027e-06	CD8 Naive
NAP1L3	-1.66732	5.34027e-06	CD8 Naive
SELENOS	1.19503	5.34961e-06	CD8 EMRA
SNX10	1.38764	5.46767e-06	CD8 EMRA
SMAD7	2.56709	5.47291e-06	CD8 EMRA
PFN1	1.09836	5.47291e-06	CD8 EMRA
RAB9A	1.23185	5.56117e-06	CD8 EMRA
RBM18	0.866569	5.56704e-06	CD8 EMRA
ZFAND1	-1.12574	5.64596e-06	CD8 Naive
SPRYD7	1.6807	5.76598e-06	CD8 EMRA
COL18A1	-3.61515	5.78302e-06	CD8 Naive
CACNA1I	-6.75084	5.85482e-06	CD8 Naive
CD63	2.1962	5.85482e-06	CD8 EMRA
EXPH5	-2.62993	5.89391e-06	CD8 Naive
FCMR	-1.78374	5.89391e-06	CD8 Naive
RHEB	1.1911	5.89391e-06	CD8 EMRA
SCD5	5.246	5.90903e-06	CD8 EMRA
DSEL	-3.82674	5.92008e-06	CD8 Naive
IFI16	1.08434	5.99346e-06	CD8 EMRA
HPCAL4	-5.89951	6.03953e-06	CD8 Naive
SLC39A7	2.22828	6.0757e-06	CD8 EMRA
ACTR1A	1.2132	6.1184e-06	CD8 EMRA
CBWD1	-0.96991	6.15381e-06	CD8 Naive
AGTPBP1	0.760581	6.18319e-06	CD8 EMRA
CYRIB	0.875991	6.20517e-06	CD8 EMRA
TMEM25	-1.99353	6.20517e-06	CD8 Naive
NEXMIF	-6.60681	6.26672e-06	CD8 Naive
SUCLG2-AS1	-3.83357	6.2741e-06	CD8 Naive
SNHG8	-1.66083	6.34257e-06	CD8 Naive
ZNF439	-2.76367	6.34761e-06	CD8 Naive
HIRA	1.21309	6.38886e-06	CD8 EMRA
KCTD12	-5.51586	6.39188e-06	CD8 Naive
FAAH2	-4.86874	6.52002e-06	CD8 Naive
PLAAT3	2.68445	6.73435e-06	CD8 EMRA
MRPL45	-1.29316	6.82435e-06	CD8 Naive
KIDINS220	0.765911	6.89625e-06	CD8 EMRA
NAA50	1.20949	6.93862e-06	CD8 EMRA
IRS1	-4.3769	6.94293e-06	CD8 Naive
SEC11C	1.00784	6.94396e-06	CD8 EMRA
RASA4CP	-2.00429	6.94396e-06	CD8 Naive
C12orf42	-1.59055	7.12379e-06	CD8 Naive
STRN	0.802902	7.24073e-06	CD8 EMRA
ZNF107	-1.14122	7.25333e-06	CD8 Naive
VCL	1.83928	7.25383e-06	CD8 EMRA
MAPKAPK5-AS1	-0.868767	7.39577e-06	CD8 Naive
DVL3	1.14316	7.43694e-06	CD8 EMRA
GAS7	3.80751	7.48545e-06	CD8 EMRA
MFGE8	-3.45625	7.48545e-06	CD8 Naive
SLC66A3	1.54561	7.48849e-06	CD8 EMRA
KCNA3	-1.21533	7.50444e-06	CD8 Naive
SNPH	-1.69764	7.53339e-06	CD8 Naive
MTMR12	0.997917	7.57271e-06	CD8 EMRA
BCAS4	-2.03612	7.58981e-06	CD8 Naive
ZNF302	-1.68154	7.67848e-06	CD8 Naive
CR2	-6.23023	7.81524e-06	CD8 Naive
IL18R1	2.8121	7.82105e-06	CD8 EMRA
RSL1D1	-0.973037	7.82105e-06	CD8 Naive
ATP6V1A	1.14944	7.82105e-06	CD8 EMRA
SYNGAP1	-2.2068	7.83525e-06	CD8 Naive
CARMIL2	-1.73378	7.83525e-06	CD8 Naive
LIM2	5.24305	7.83525e-06	CD8 EMRA
TACC1	0.727716	7.83525e-06	CD8 EMRA
AAGAB	1.11012	7.96372e-06	CD8 EMRA
IMMP2L	-1.69778	7.96372e-06	CD8 Naive
UBASH3B	-2.68724	7.99639e-06	CD8 Naive
FCGR3A	6.65034	8.01103e-06	CD8 EMRA
INPP5A	-2.12365	8.02651e-06	CD8 Naive
EEF1A1	-0.990707	8.02651e-06	CD8 Naive
SDK2	-8.47767	8.03424e-06	CD8 Naive
ADAL	-1.55265	8.09671e-06	CD8 Naive
CDC5L	0.663662	8.09671e-06	CD8 EMRA
ABHD2	1.12714	8.12505e-06	CD8 EMRA
TMEM244	5.53557	8.25378e-06	CD8 EMRA
DMAC1	-1.50147	8.37696e-06	CD8 Naive
ZC4H2	-3.2845	8.37696e-06	CD8 Naive
VCP	0.695444	8.55491e-06	CD8 EMRA
UBE2E4P	1.45015	8.84866e-06	CD8 EMRA
ZSCAN9	3.93432	8.87002e-06	CD8 EMRA
LOC102724200	0.887973	8.87002e-06	CD8 EMRA
TSPAN18	-5.08521	8.96501e-06	CD8 Naive
C5orf51	-1.67862	8.96501e-06	CD8 Naive
TNFRSF10A	-2.6818	9.02955e-06	CD8 Naive
PXN	1.20294	9.11215e-06	CD8 EMRA
LRRC8B	-1.733	9.11401e-06	CD8 Naive
C17orf58	2.96525	9.13472e-06	CD8 EMRA
NEU1	1.25664	9.30832e-06	CD8 EMRA
DCBLD2	-5.71766	9.30832e-06	CD8 Naive
MMP23A	4.16943	9.30832e-06	CD8 EMRA
FAM200B	-1.09629	9.44546e-06	CD8 Naive
HENMT1	1.23455	9.52846e-06	CD8 EMRA
MTM1	-1.0448	9.56762e-06	CD8 Naive
SMIM13	1.86388	9.57347e-06	CD8 EMRA
LYPD3	-3.33375	9.57347e-06	CD8 Naive
LIPT2	-1.81434	9.60764e-06	CD8 Naive
PSMC4	1.13974	9.60764e-06	CD8 EMRA
KAT2B	1.5717	9.69599e-06	CD8 EMRA
DCAF13	1.29969	9.69599e-06	CD8 EMRA
SEC14L2	-2.5437	9.88251e-06	CD8 Naive
STAG3L1	-0.889376	9.92455e-06	CD8 Naive
RPS23	-1.35114	1.01227e-05	CD8 Naive
CASP10	-1.76593	1.01948e-05	CD8 Naive
LIPA	1.09219	1.01948e-05	CD8 EMRA
PAFAH2	2.93986	1.01948e-05	CD8 EMRA
ZNF549	-1.75044	1.01948e-05	CD8 Naive
MARCHF3	-3.83507	1.02071e-05	CD8 Naive
PCGF6	1.93184	1.02202e-05	CD8 EMRA
JPT1	1.57713	1.0222e-05	CD8 EMRA
FRMPD3	4.8816	1.03216e-05	CD8 EMRA
RPL10A	-1.2895	1.03306e-05	CD8 Naive
SECISBP2	-0.804181	1.03355e-05	CD8 Naive
NCKAP1	3.90745	1.04021e-05	CD8 EMRA
EEF1G	-1.65992	1.05111e-05	CD8 Naive
AGPAT5	-1.72959	1.078e-05	CD8 Naive
SCAND1	1.03318	1.078e-05	CD8 EMRA
SH3BGRL2	-5.53195	1.07946e-05	CD8 Naive
YAE1	-1.45188	1.09645e-05	CD8 Naive
ZNF890P	-4.49204	1.09959e-05	CD8 Naive
NR3C2	-1.97652	1.09959e-05	CD8 Naive
LINC01806	-3.04658	1.10376e-05	CD8 Naive
CASP1	1.83421	1.10376e-05	CD8 EMRA
RPL34	-1.2448	1.10376e-05	CD8 Naive
EFCAB14	0.68132	1.10521e-05	CD8 EMRA
AIF1	-5.49297	1.1065e-05	CD8 Naive
FAM126A	1.21796	1.11238e-05	CD8 EMRA
ZNF492	-3.75321	1.11238e-05	CD8 Naive
TSHZ2	-7.56168	1.11406e-05	CD8 Naive
PTPDC1	-2.16266	1.1213e-05	CD8 Naive
SLC20A1	1.18532	1.13167e-05	CD8 EMRA
ATG9B	-3.17066	1.13941e-05	CD8 Naive
AGBL3	-2.13232	1.13941e-05	CD8 Naive
DIP2B	-1.27981	1.13941e-05	CD8 Naive
BEND5	-6.91007	1.14028e-05	CD8 Naive
ZNF304	-3.1322	1.14423e-05	CD8 Naive
CLIC1	2.40886	1.15327e-05	CD8 EMRA
OASL	3.43733	1.15431e-05	CD8 EMRA
CCDC141	-3.57968	1.15431e-05	CD8 Naive
PLEKHA2	1.17686	1.15972e-05	CD8 EMRA
TSEN2	-1.99675	1.1602e-05	CD8 Naive
CASZ1	2.31721	1.16391e-05	CD8 EMRA
IQSEC3	-5.1531	1.16738e-05	CD8 Naive
C16orf74	-4.93853	1.16738e-05	CD8 Naive
SUSD4	-6.104	1.17581e-05	CD8 Naive
ZNF563	-4.35323	1.17609e-05	CD8 Naive
KLHL3	-2.30737	1.17752e-05	CD8 Naive
SYNJ2	-2.00743	1.18519e-05	CD8 Naive
SESN3	-2.36378	1.18916e-05	CD8 Naive
MMP11	-3.36209	1.19257e-05	CD8 Naive
SMC6	0.99341	1.19257e-05	CD8 EMRA
PLEKHF1	3.00766	1.19257e-05	CD8 EMRA
LATS2	3.1801	1.19525e-05	CD8 EMRA
FAM184A	-4.8371	1.22276e-05	CD8 Naive
BZW2	-1.404	1.22567e-05	CD8 Naive
SAP130	0.903534	1.23369e-05	CD8 EMRA
RPS6KA1	1.27114	1.24969e-05	CD8 EMRA
PTPN4	0.959692	1.27752e-05	CD8 EMRA
ARHGAP15	-0.804768	1.30918e-05	CD8 Naive
USP53	-2.07101	1.31022e-05	CD8 Naive
BCOR	1.31842	1.32984e-05	CD8 EMRA
IL23A	-4.38521	1.3448e-05	CD8 Naive
LGR6	5.13023	1.3448e-05	CD8 EMRA
LRRFIP1	0.594993	1.34636e-05	CD8 EMRA
EIF2A	-0.775765	1.35481e-05	CD8 Naive
TOR1A	1.06519	1.35873e-05	CD8 EMRA
PIK3CD	-0.856718	1.36243e-05	CD8 Naive
STARD7	0.833586	1.36695e-05	CD8 EMRA
FOXP4	2.99251	1.36719e-05	CD8 EMRA
LMF1	-1.59936	1.37294e-05	CD8 Naive
SLC1A5	3.08296	1.37294e-05	CD8 EMRA
CDC42BPB	-4.47526	1.37294e-05	CD8 Naive
KLF11	1.63639	1.37294e-05	CD8 EMRA
KDF1	-4.31888	1.37324e-05	CD8 Naive
DGKQ	1.60549	1.37713e-05	CD8 EMRA
GOLGA4	0.740049	1.38645e-05	CD8 EMRA
CHML	-1.97627	1.38854e-05	CD8 Naive
APOBEC3G	2.35604	1.41709e-05	CD8 EMRA
CAST	1.10161	1.4192e-05	CD8 EMRA
GIPC3	-5.17915	1.42401e-05	CD8 Naive
MYO1G	1.49921	1.42401e-05	CD8 EMRA
B4GALT4	1.18931	1.42401e-05	CD8 EMRA
DNAJB11	1.03392	1.42455e-05	CD8 EMRA
MAGEH1	-1.19277	1.42665e-05	CD8 Naive
RRAS2	1.38864	1.43173e-05	CD8 EMRA
ZNF277	-0.897964	1.4388e-05	CD8 Naive
TMEM127	1.05027	1.44254e-05	CD8 EMRA
PTTG1	2.09113	1.45266e-05	CD8 EMRA
UBXN10	4.98091	1.45582e-05	CD8 EMRA
EVPL	-4.83363	1.47123e-05	CD8 Naive
RALGAPA2	-0.907396	1.4742e-05	CD8 Naive
S1PR5	5.56031	1.48036e-05	CD8 EMRA
ALDOC	-1.41503	1.48462e-05	CD8 Naive
GLTP	1.16186	1.49717e-05	CD8 EMRA
RNF213	0.678658	1.51856e-05	CD8 EMRA
NFATC2	1.13911	1.52427e-05	CD8 EMRA
SLC30A1	1.47398	1.52634e-05	CD8 EMRA
RAB27B	4.42976	1.52854e-05	CD8 EMRA
ZSCAN18	-6.07606	1.53491e-05	CD8 Naive
SSBP2	-1.84808	1.53491e-05	CD8 Naive
F2RL1	-5.6635	1.53699e-05	CD8 Naive
TRBV6-6	-3.80347	1.53898e-05	CD8 Naive
PKIA-AS1	-4.08548	1.54799e-05	CD8 Naive
FBXO7	0.7081	1.60625e-05	CD8 EMRA
GAK	0.906385	1.63291e-05	CD8 EMRA
LOC100130872	2.4983	1.63329e-05	CD8 EMRA
ZNF273	-1.54435	1.65119e-05	CD8 Naive
DHRS7	1.05573	1.65753e-05	CD8 EMRA
MIR22HG	2.75221	1.65753e-05	CD8 EMRA
RRBP1	1.84853	1.67691e-05	CD8 EMRA
PTGDR	5.01667	1.67691e-05	CD8 EMRA
P4HB	1.01122	1.67751e-05	CD8 EMRA
ITPRIPL2	4.47874	1.67751e-05	CD8 EMRA
AP2B1	0.82544	1.67751e-05	CD8 EMRA
ERC1	-1.15255	1.69666e-05	CD8 Naive
ZNF629	-4.4799	1.70375e-05	CD8 Naive
N4BP2	-1.07119	1.70882e-05	CD8 Naive
MMP23B	4.01381	1.71537e-05	CD8 EMRA
KPNA3	0.578107	1.72604e-05	CD8 EMRA
CXXC4	5.46589	1.72604e-05	CD8 EMRA
HSP90B1	0.939174	1.73806e-05	CD8 EMRA
SIGLEC17P	5.00685	1.73821e-05	CD8 EMRA
DCLRE1A	2.90193	1.7602e-05	CD8 EMRA
STK39	1.09898	1.76124e-05	CD8 EMRA
MSN	1.03603	1.76124e-05	CD8 EMRA
JKAMP	1.26181	1.77244e-05	CD8 EMRA
DPYSL2	1.95837	1.78567e-05	CD8 EMRA
UBAC2	-0.828212	1.78633e-05	CD8 Naive
ZNF322	2.08008	1.7886e-05	CD8 EMRA
NCOA1	1.02644	1.79796e-05	CD8 EMRA
PRXL2A	-1.73717	1.83215e-05	CD8 Naive
AKAP1	-1.18649	1.83371e-05	CD8 Naive
RGL1	-4.9123	1.83789e-05	CD8 Naive
SHISA2	-5.69527	1.83978e-05	CD8 Naive
GSE1	1.07084	1.84007e-05	CD8 EMRA
ANKRD31	-3.01876	1.86141e-05	CD8 Naive
SRGAP2	1.69014	1.86613e-05	CD8 EMRA
MVB12B	0.986876	1.86769e-05	CD8 EMRA
KLF10	2.00455	1.87792e-05	CD8 EMRA
LAPTM4A	0.781594	1.88095e-05	CD8 EMRA
CHROMR	-1.32286	1.89915e-05	CD8 Naive
SSBP4	2.04897	1.92276e-05	CD8 EMRA
DBI	1.15928	1.92711e-05	CD8 EMRA
PGAP2	-1.24751	1.9307e-05	CD8 Naive
LINC00920	-4.60587	1.93132e-05	CD8 Naive
IFT140	-2.89767	1.93704e-05	CD8 Naive
SPRY1	-3.26201	1.94208e-05	CD8 Naive
ANKH	-0.719959	1.94389e-05	CD8 Naive
GOLIM4	4.59801	1.96152e-05	CD8 EMRA
TIMM9	-0.924963	1.98071e-05	CD8 Naive
SDR42E1	-2.52286	1.98494e-05	CD8 Naive
APBB1	-1.29389	1.99608e-05	CD8 Naive
TXK	-3.76754	2.00077e-05	CD8 Naive
LY96	-6.13513	2.00972e-05	CD8 Naive
ZNF550	-1.8306	2.01094e-05	CD8 Naive
DLL1	-5.07511	2.01356e-05	CD8 Naive
RPL7	-1.165	2.02326e-05	CD8 Naive
NIP7	0.738397	2.04656e-05	CD8 EMRA
C10orf95-AS1	-1.35417	2.05938e-05	CD8 Naive
ENPP5	2.6049	2.06784e-05	CD8 EMRA
RPLP0	-1.39878	2.07558e-05	CD8 Naive
SUSD6	1.01597	2.0772e-05	CD8 EMRA
IFIT2	2.40407	2.07982e-05	CD8 EMRA
LINC00943	5.17719	2.07995e-05	CD8 EMRA
GLIPR1	1.27898	2.07995e-05	CD8 EMRA
FOXO1	-1.21831	2.09571e-05	CD8 Naive
LDOC1	-4.88749	2.09669e-05	CD8 Naive
PDCD10	1.04384	2.09767e-05	CD8 EMRA
TWSG1	1.54968	2.10144e-05	CD8 EMRA
AGPAT4	2.60723	2.1114e-05	CD8 EMRA
FAM53B	2.62526	2.11545e-05	CD8 EMRA
CDKN2A	4.42639	2.1478e-05	CD8 EMRA
ZNF815P	-2.97332	2.1512e-05	CD8 Naive
CBR3	-5.40594	2.16462e-05	CD8 Naive
RIT1	0.822756	2.16665e-05	CD8 EMRA
INPP4B	-2.13928	2.1826e-05	CD8 Naive
CRIM1	2.28329	2.20752e-05	CD8 EMRA
ANKRD36BP2	-5.38265	2.21251e-05	CD8 Naive
ACAA2	1.19164	2.22467e-05	CD8 EMRA
ANXA5	1.51002	2.27728e-05	CD8 EMRA
TTC3	-0.709299	2.2876e-05	CD8 Naive
RDX	1.49498	2.28817e-05	CD8 EMRA
ZNF268	-1.28937	2.30861e-05	CD8 Naive
ZBTB18	-2.02617	2.3115e-05	CD8 Naive
101927260	5.8477	2.31885e-05	CD8 EMRA
CLCF1	3.79196	2.34182e-05	CD8 EMRA
DCLRE1C	0.740044	2.34182e-05	CD8 EMRA
NBEAL2	2.49591	2.35183e-05	CD8 EMRA
MEOX1	-5.68951	2.38201e-05	CD8 Naive
PPARGC1B	-2.71493	2.38201e-05	CD8 Naive
CENPV	-1.51755	2.40136e-05	CD8 Naive
SLA2	1.63843	2.41641e-05	CD8 EMRA
TATDN1	-1.16035	2.44371e-05	CD8 Naive
MSANTD3	1.36597	2.49477e-05	CD8 EMRA
ZNF813	-1.42853	2.51127e-05	CD8 Naive
SESN2	2.60882	2.53945e-05	CD8 EMRA
TMEM59	0.66293	2.58687e-05	CD8 EMRA
NUSAP1	3.42592	2.5892e-05	CD8 EMRA
SPOPL	2.10639	2.5901e-05	CD8 EMRA
THAP5	-1.11935	2.605e-05	CD8 Naive
ST13P4	-1.30991	2.6102e-05	CD8 Naive
LINC01089	-1.5647	2.61054e-05	CD8 Naive
PHF21A	1.01161	2.61221e-05	CD8 EMRA
ZNF614	-1.28068	2.65378e-05	CD8 Naive
GIMAP8	-2.1462	2.65499e-05	CD8 Naive
ANXA4	2.56056	2.65499e-05	CD8 EMRA
ZNF391	-2.51935	2.67353e-05	CD8 Naive
TRMT10C	-0.801225	2.68502e-05	CD8 Naive
NBPF15	-1.07549	2.6927e-05	CD8 Naive
MRPS25	-0.970832	2.70315e-05	CD8 Naive
WIPI1	2.36334	2.7345e-05	CD8 EMRA
RIPK1	0.775	2.74228e-05	CD8 EMRA
PRKCH	0.668417	2.83729e-05	CD8 EMRA
AKIRIN2	0.956121	2.85722e-05	CD8 EMRA
LAMP3	-6.17906	2.85735e-05	CD8 Naive
RBM26-AS1	-2.78757	2.86295e-05	CD8 Naive
ZFP28	-6.01516	2.88674e-05	CD8 Naive
AKR1E2	-5.8336	2.89721e-05	CD8 Naive
PTPN18	1.32301	2.90064e-05	CD8 EMRA
FCGBP	-2.63982	2.90064e-05	CD8 Naive
TRGC2	2.85485	2.90875e-05	CD8 EMRA
ATF7IP2	-1.58012	2.90875e-05	CD8 Naive
SMARCD3	-4.16722	2.92661e-05	CD8 Naive
MAP3K8	3.36115	2.9345e-05	CD8 EMRA
RPLP1	-1.49651	2.9345e-05	CD8 Naive
GPR65	1.2165	2.94025e-05	CD8 EMRA
ANKMY2	1.57062	2.94308e-05	CD8 EMRA
PLEKHO2	3.28	2.94323e-05	CD8 EMRA
ERN1	1.76628	3.00743e-05	CD8 EMRA
MCF2L-AS1	-4.33142	3.01868e-05	CD8 Naive
RPL23	-1.34926	3.06104e-05	CD8 Naive
WDR1	0.904106	3.06104e-05	CD8 EMRA
RPL12	-1.31038	3.08559e-05	CD8 Naive
CELA1	-4.62088	3.09189e-05	CD8 Naive
CLEC11A	-3.8324	3.11019e-05	CD8 Naive
MTA3	-1.07016	3.13934e-05	CD8 Naive
ZBTB2	0.862294	3.15261e-05	CD8 EMRA
UBE2A	1.0332	3.15261e-05	CD8 EMRA
CLEC2B	0.814725	3.1687e-05	CD8 EMRA
PPP2R5A	0.9511	3.22274e-05	CD8 EMRA
TTC28	-6.24624	3.23317e-05	CD8 Naive
GPR137B	1.74938	3.23489e-05	CD8 EMRA
NMUR1	6.79556	3.23489e-05	CD8 EMRA
PLXND1	4.55544	3.23489e-05	CD8 EMRA
MIR3654	-1.70095	3.23489e-05	CD8 Naive
DSTN	1.40078	3.24093e-05	CD8 EMRA
GRAP	-2.00312	3.25871e-05	CD8 Naive
DAP3	-1.00647	3.26165e-05	CD8 Naive
LAYN	-6.40756	3.27592e-05	CD8 Naive
NOMO2	0.839815	3.27592e-05	CD8 EMRA
ALDH5A1	-3.24156	3.27592e-05	CD8 Naive
OSBPL3	1.67775	3.2768e-05	CD8 EMRA
PTPN20	-5.13467	3.28193e-05	CD8 Naive
PHLDB2	3.85694	3.28539e-05	CD8 EMRA
TRBV4-1	-3.78928	3.28539e-05	CD8 Naive
RAP1GAP2	4.58072	3.29197e-05	CD8 EMRA
C1orf174	1.22583	3.29215e-05	CD8 EMRA
CAP1	0.785218	3.29797e-05	CD8 EMRA
GPR141	7.23558	3.29797e-05	CD8 EMRA
ZNF75A	-0.977168	3.29797e-05	CD8 Naive
RHOQ	1.50468	3.31247e-05	CD8 EMRA
MAF	4.0057	3.33232e-05	CD8 EMRA
CRIP2	-3.58646	3.33232e-05	CD8 Naive
SLCO4C1	6.15363	3.33232e-05	CD8 EMRA
CAMK2N1	2.82853	3.36363e-05	CD8 EMRA
CAD	-1.3774	3.3773e-05	CD8 Naive
ACVR1C	-4.04006	3.39474e-05	CD8 Naive
ZBTB44	0.861859	3.39474e-05	CD8 EMRA
SLFN11	1.5609	3.40748e-05	CD8 EMRA
RBM22	0.864119	3.41499e-05	CD8 EMRA
TUBG1	2.45593	3.43762e-05	CD8 EMRA
TSGA10	-1.50695	3.44087e-05	CD8 Naive
PPP1R2	-0.789684	3.47306e-05	CD8 Naive
CHKA	-1.92248	3.48062e-05	CD8 Naive
NSMCE1	-1.59799	3.48383e-05	CD8 Naive
ARL5A	0.706522	3.5867e-05	CD8 EMRA
CPT1A	1.72536	3.589e-05	CD8 EMRA
EOMES	3.154	3.589e-05	CD8 EMRA
URB1	-1.20448	3.59926e-05	CD8 Naive
ALAS1	1.29614	3.61942e-05	CD8 EMRA
ZNF487	2.00624	3.63547e-05	CD8 EMRA
PANX1	1.20863	3.63547e-05	CD8 EMRA
EIF2D	-0.85406	3.69815e-05	CD8 Naive
KLHL32	-3.92268	3.70293e-05	CD8 Naive
CLTC	0.983823	3.72316e-05	CD8 EMRA
BCAP29	1.00816	3.72316e-05	CD8 EMRA
RP2	1.24891	3.73014e-05	CD8 EMRA
ZNF276	0.915375	3.76383e-05	CD8 EMRA
TRAV36DV7	-3.87623	3.77365e-05	CD8 Naive
HP09053	-2.74912	3.7814e-05	CD8 Naive
UCK2	2.5886	3.7814e-05	CD8 EMRA
ZNF154	-3.23646	3.79285e-05	CD8 Naive
ABHD4	1.46434	3.79285e-05	CD8 EMRA
CHST7	3.52698	3.82237e-05	CD8 EMRA
NLN	-4.26279	3.82338e-05	CD8 Naive
SAP30BP	1.00587	3.82643e-05	CD8 EMRA
NAPA	0.865934	3.90652e-05	CD8 EMRA
DR1	0.610744	3.95053e-05	CD8 EMRA
YARS1	1.22088	3.95467e-05	CD8 EMRA
FKBP11	1.10271	3.98499e-05	CD8 EMRA
IFNGR2	-5.76376	3.9996e-05	CD8 Naive
UGGT1	0.683387	4.03465e-05	CD8 EMRA
GNGT2	2.39079	4.0351e-05	CD8 EMRA
STARD3NL	1.11629	4.03524e-05	CD8 EMRA
ZNF274	-1.55408	4.08447e-05	CD8 Naive
IPO5P1	-1.29124	4.08591e-05	CD8 Naive
TRAV8-1	-4.62664	4.08708e-05	CD8 Naive
BCL7A	-3.57755	4.13363e-05	CD8 Naive
RMI2	-4.64926	4.13363e-05	CD8 Naive
GPR160	-1.18761	4.13535e-05	CD8 Naive
MTUS1	-4.80001	4.13591e-05	CD8 Naive
LOC101929574	-3.82839	4.18828e-05	CD8 Naive
CAPN15	1.29237	4.21485e-05	CD8 EMRA
ZNF821	1.85511	4.23852e-05	CD8 EMRA
CYB5R4	0.868608	4.24757e-05	CD8 EMRA
CHST12	2.96393	4.249e-05	CD8 EMRA
PIK3IP1-DT	-2.20607	4.26622e-05	CD8 Naive
TPTEP1	-5.23498	4.27545e-05	CD8 Naive
SERPINB9	1.24529	4.27796e-05	CD8 EMRA
COX4I1	-0.895157	4.29109e-05	CD8 Naive
B3GALNT2	1.65596	4.30935e-05	CD8 EMRA
TIGD1	-1.16503	4.40025e-05	CD8 Naive
LIMS2	-3.91713	4.40025e-05	CD8 Naive
PHPT1	1.84877	4.42289e-05	CD8 EMRA
ZBED3	-3.67343	4.43523e-05	CD8 Naive
LUZP1	1.07195	4.43683e-05	CD8 EMRA
CX3CR1	6.4089	4.47841e-05	CD8 EMRA
EBP	1.30352	4.48182e-05	CD8 EMRA
GZMH	6.45239	4.48534e-05	CD8 EMRA
RASSF4	5.07563	4.51755e-05	CD8 EMRA
GPRASP1	-2.42035	4.54084e-05	CD8 Naive
DENND1B	1.18261	4.54084e-05	CD8 EMRA
PAICS	-1.54715	4.55057e-05	CD8 Naive
RIPK2	1.13101	4.55057e-05	CD8 EMRA
MRPL3	-0.755074	4.56467e-05	CD8 Naive
ZNF561-AS1	-4.55252	4.59954e-05	CD8 Naive
COL6A3	-5.96445	4.6274e-05	CD8 Naive
TBKBP1	3.84932	4.63542e-05	CD8 EMRA
DAPP1	-1.97354	4.66267e-05	CD8 Naive
PITPNA-AS1	-1.75623	4.71255e-05	CD8 Naive
ZNF165	-2.6738	4.71255e-05	CD8 Naive
IRF1-AS1	1.04439	4.71255e-05	CD8 EMRA
NCBP3	0.722006	4.72478e-05	CD8 EMRA
CXCL16	-4.42423	4.74131e-05	CD8 Naive
ALOX15P1	-4.27438	4.74321e-05	CD8 Naive
PPARA	1.15437	4.75063e-05	CD8 EMRA
ALDH6A1	-1.17811	4.75081e-05	CD8 Naive
PADI4	-5.26168	4.76918e-05	CD8 Naive
NTNG2	3.38816	4.76918e-05	CD8 EMRA
ZBED5	-1.21582	4.76918e-05	CD8 Naive
CEACAM1	-5.03398	4.77445e-05	CD8 Naive
LENG8-AS1	-2.70819	4.77445e-05	CD8 Naive
FEZ1	5.17322	4.79013e-05	CD8 EMRA
ZNF671	-2.81534	4.79013e-05	CD8 Naive
DIAPH2	0.964107	4.81595e-05	CD8 EMRA
HID1	-5.10134	4.82493e-05	CD8 Naive
MADD	1.00372	4.85886e-05	CD8 EMRA
MXD4	1.39052	4.87185e-05	CD8 EMRA
SS18	0.748144	4.89369e-05	CD8 EMRA
NIPBL-DT	-1.07379	4.98437e-05	CD8 Naive
SLC25A24	1.58086	5.00477e-05	CD8 EMRA
ITGA5	1.36193	5.01085e-05	CD8 EMRA
ST8SIA6	6.43763	5.01819e-05	CD8 EMRA
VRK2	1.09696	5.02397e-05	CD8 EMRA
BEX4	-1.47218	5.10439e-05	CD8 Naive
UBL3	0.664598	5.11669e-05	CD8 EMRA
SLC16A6	1.62666	5.18794e-05	CD8 EMRA
ZNF891	-2.7298	5.18923e-05	CD8 Naive
ABCC1	-0.9231	5.19307e-05	CD8 Naive
SLC22A23	-4.25413	5.24513e-05	CD8 Naive
CCP110	0.841694	5.27137e-05	CD8 EMRA
SUPT20H	-0.728768	5.27137e-05	CD8 Naive
VMA21	-0.886756	5.28041e-05	CD8 Naive
ABHD17C	2.61195	5.29676e-05	CD8 EMRA
RPS25	-1.27558	5.3354e-05	CD8 Naive
ZNF275	-1.03636	5.33553e-05	CD8 Naive
RHPN1	-4.36955	5.33613e-05	CD8 Naive
IL17RA	-1.14881	5.35151e-05	CD8 Naive
TP73-AS1	-1.82188	5.38765e-05	CD8 Naive
DLG5	4.74625	5.39863e-05	CD8 EMRA
USP8	0.680854	5.40317e-05	CD8 EMRA
PLEKHA5	3.09127	5.50546e-05	CD8 EMRA
CMIP	1.55056	5.56445e-05	CD8 EMRA
TAF9	-0.70648	5.56445e-05	CD8 Naive
MECP2	0.940808	5.56445e-05	CD8 EMRA
SPIN3	-4.67476	5.56876e-05	CD8 Naive
TCF7L2	1.09619	5.56876e-05	CD8 EMRA
ZNF717	-2.70618	5.6395e-05	CD8 Naive
CALHM2	2.87618	5.6395e-05	CD8 EMRA
FAS	2.572	5.6395e-05	CD8 EMRA
ZNF140	-1.45406	5.65426e-05	CD8 Naive
CNPPD1	1.21669	5.67306e-05	CD8 EMRA
PTPRC	0.721111	5.67306e-05	CD8 EMRA
RO60	0.590711	5.81958e-05	CD8 EMRA
CHURC1	-1.11601	5.82766e-05	CD8 Naive
TTC12	-1.93373	5.82766e-05	CD8 Naive
TCP11L1	1.67777	5.82783e-05	CD8 EMRA
TRBV5-4	-4.36942	5.85468e-05	CD8 Naive
RPS2	-1.24828	5.89719e-05	CD8 Naive
LINC00623	-0.902414	5.90604e-05	CD8 Naive
LYRM9	-1.85661	5.98318e-05	CD8 Naive
FCHO2	3.43565	6.03142e-05	CD8 EMRA
IER3IP1	0.947345	6.05151e-05	CD8 EMRA
BPNT2	0.735575	6.0561e-05	CD8 EMRA
SH2D3C	1.78999	6.10411e-05	CD8 EMRA
TPT1	-1.10318	6.17979e-05	CD8 Naive
TRBV5-5	-4.49006	6.1997e-05	CD8 Naive
BFSP1	6.61984	6.1997e-05	CD8 EMRA
SORCS3	-5.12087	6.23938e-05	CD8 Naive
PAQR8	-2.68529	6.24574e-05	CD8 Naive
ATP2A2	1.10569	6.24574e-05	CD8 EMRA
SPTB	4.34062	6.24574e-05	CD8 EMRA
FANCF	-1.38324	6.43676e-05	CD8 Naive
ZNF496	-1.55636	6.5074e-05	CD8 Naive
KLHDC1	-1.39673	6.58646e-05	CD8 Naive
PSMA6	0.738768	6.59508e-05	CD8 EMRA
BLVRB	2.1389	6.59604e-05	CD8 EMRA
GBP5	2.00284	6.61941e-05	CD8 EMRA
RTL10	-1.1678	6.63428e-05	CD8 Naive
CADM1	5.13024	6.6367e-05	CD8 EMRA
TRAV38-2DV8	-3.59	6.6367e-05	CD8 Naive
RPL31	-1.3073	6.66566e-05	CD8 Naive
COPG1	0.847201	6.70238e-05	CD8 EMRA
TMEM263	-0.886861	6.70306e-05	CD8 Naive
TUG1	-0.91252	6.79708e-05	CD8 Naive
UBN1	0.683908	6.79708e-05	CD8 EMRA
THBS4-AS1	-5.54738	6.79708e-05	CD8 Naive
SOD1	-0.630989	6.82395e-05	CD8 Naive
CHP1	1.284	6.89798e-05	CD8 EMRA
TSPYL5	-4.91494	6.92396e-05	CD8 Naive
TRAV6	-3.63539	6.93352e-05	CD8 Naive
ARID5B	1.21549	6.96554e-05	CD8 EMRA
EPS8L1	4.18354	6.98983e-05	CD8 EMRA
PLXNA4	-5.64111	7.00682e-05	CD8 Naive
CYP2R1	-1.07563	7.03653e-05	CD8 Naive
BMPR1A	2.00596	7.0399e-05	CD8 EMRA
CD274	1.95361	7.04884e-05	CD8 EMRA
IRAK1	0.857147	7.15467e-05	CD8 EMRA
IFNG	4.62599	7.15467e-05	CD8 EMRA
MCOLN2	3.48006	7.16225e-05	CD8 EMRA
LINC02325	-5.11348	7.17493e-05	CD8 Naive
MPP7	-1.04295	7.19828e-05	CD8 Naive
ZNF84	-0.987403	7.21104e-05	CD8 Naive
SELENOM	-2.11822	7.22339e-05	CD8 Naive
GPRIN3	1.45733	7.23026e-05	CD8 EMRA
RFT1	-1.32103	7.26875e-05	CD8 Naive
TBXA2R	-5.25748	7.26875e-05	CD8 Naive
KTN1-AS1	-4.58669	7.30018e-05	CD8 Naive
CTNNA1	3.98091	7.32752e-05	CD8 EMRA
LPP	1.14873	7.37498e-05	CD8 EMRA
KLRB1	3.52802	7.40204e-05	CD8 EMRA
TRIP4	0.976689	7.41038e-05	CD8 EMRA
TGFBR1	0.985742	7.44812e-05	CD8 EMRA
FCGR2B	5.35204	7.44812e-05	CD8 EMRA
CD244	1.92019	7.50384e-05	CD8 EMRA
FOSL2	2.59475	7.50384e-05	CD8 EMRA
PGAM2	-2.59715	7.52705e-05	CD8 Naive
ZNF844	-3.46953	7.53374e-05	CD8 Naive
CPAMD8	-4.29929	7.53374e-05	CD8 Naive
TMCO1	0.695951	7.54688e-05	CD8 EMRA
ANTXRLP1	-1.30441	7.55714e-05	CD8 Naive
RAB19	-4.60549	7.58751e-05	CD8 Naive
PRR5L	3.73246	7.63464e-05	CD8 EMRA
CALR	0.986151	7.63864e-05	CD8 EMRA
TMEM214	1.35507	7.63864e-05	CD8 EMRA
CMTM8	-5.28074	7.65586e-05	CD8 Naive
PTGR2	-3.48205	7.65586e-05	CD8 Naive
ATP6V0E2-AS1	-4.50363	7.65586e-05	CD8 Naive
ARMCX2	-2.8618	7.70098e-05	CD8 Naive
UBASH3A	-1.40854	7.7057e-05	CD8 Naive
ADRM1	1.05338	7.7057e-05	CD8 EMRA
PPFIBP1	-3.09339	7.71094e-05	CD8 Naive
LOC101929098	-5.06834	7.71929e-05	CD8 Naive
ZNF559	-1.15084	7.7641e-05	CD8 Naive
LINC00944	5.27232	7.76564e-05	CD8 EMRA
DENND11	-0.788011	7.78958e-05	CD8 Naive
ZNF846	-1.26087	7.82222e-05	CD8 Naive
PITPNA	1.15754	7.93881e-05	CD8 EMRA
PLCG2	3.93274	7.93881e-05	CD8 EMRA
HBS1L	-0.788957	7.94461e-05	CD8 Naive
TCEAL4	-1.45146	7.94461e-05	CD8 Naive
ZNF335	1.56794	7.94461e-05	CD8 EMRA
DNAJB6	0.859158	7.94461e-05	CD8 EMRA
MIDN	1.35377	7.96088e-05	CD8 EMRA
ZNF142	0.877951	8.02243e-05	CD8 EMRA
GTF2IP4	0.717082	8.07283e-05	CD8 EMRA
RPSAP58	-1.13047	8.07758e-05	CD8 Naive
WDR45B	1.02185	8.08019e-05	CD8 EMRA
RAB8A	1.05252	8.11856e-05	CD8 EMRA
PARP8	0.965771	8.1533e-05	CD8 EMRA
LSM5	-0.966751	8.15631e-05	CD8 Naive
HSPB11	1.38072	8.15631e-05	CD8 EMRA
LRRC42	1.48689	8.15631e-05	CD8 EMRA
ARHGAP18	2.43853	8.15631e-05	CD8 EMRA
RPA3	-1.29496	8.15631e-05	CD8 Naive
GNG7	-2.79375	8.19465e-05	CD8 Naive
ROCK1	0.757223	8.20051e-05	CD8 EMRA
B3GAT1	5.47303	8.20051e-05	CD8 EMRA
C2CD2	-1.66435	8.23696e-05	CD8 Naive
TAF9B	-1.00876	8.36085e-05	CD8 Naive
PLEKHG4	-3.01408	8.36102e-05	CD8 Naive
ERCC4	-1.0372	8.38369e-05	CD8 Naive
ELOA	0.857737	8.38369e-05	CD8 EMRA
MFSD4A	-2.35124	8.40875e-05	CD8 Naive
NRIP1	-1.22002	8.46622e-05	CD8 Naive
YPEL2	-1.46752	8.52807e-05	CD8 Naive
TRAF3IP2-AS1	-1.20847	8.647e-05	CD8 Naive
PLK3	-1.74038	8.67363e-05	CD8 Naive
RPS8	-1.43903	8.69009e-05	CD8 Naive
VPS4B	0.832929	8.74214e-05	CD8 EMRA
QPRT	1.80748	8.77123e-05	CD8 EMRA
CALM1	0.649602	8.80397e-05	CD8 EMRA
SNX5	1.06875	8.8175e-05	CD8 EMRA
RPL39	-1.28279	8.88295e-05	CD8 Naive
PATL2	1.91692	8.88295e-05	CD8 EMRA
HLA-DOA	-3.79013	8.91111e-05	CD8 Naive
ZNF416	-1.47478	8.96191e-05	CD8 Naive
TFB2M	0.872181	9.02375e-05	CD8 EMRA
TP53BP2	0.816527	9.03523e-05	CD8 EMRA
PAXX	0.870117	9.06016e-05	CD8 EMRA
WSB2	1.09895	9.10174e-05	CD8 EMRA
TXNRD2	-1.26365	9.10174e-05	CD8 Naive
GABARAPL1	1.53771	9.10174e-05	CD8 EMRA
105375110	-2.47714	9.10174e-05	CD8 Naive
BTLA	-2.35366	9.10174e-05	CD8 Naive
RPL13	-1.63932	9.22241e-05	CD8 Naive
OR2A1-AS1	-2.44558	9.24002e-05	CD8 Naive
TAMALIN	-2.90316	9.29282e-05	CD8 Naive
CFLAR	0.789589	9.34543e-05	CD8 EMRA
CEP41	-2.35257	9.35642e-05	CD8 Naive
TGFB1	1.30659	9.48745e-05	CD8 EMRA
TRANK1	0.866245	9.50106e-05	CD8 EMRA
CDADC1	1.44448	9.50106e-05	CD8 EMRA
CD79A	-4.38839	9.57563e-05	CD8 Naive
ANAPC16	-1.144	9.58874e-05	CD8 Naive
EED	1.18645	9.62237e-05	CD8 EMRA
CREBL2	-1.46474	9.70561e-05	CD8 Naive
LEKR1	-4.46573	9.75059e-05	CD8 Naive
NAALADL2	-4.85322	9.80028e-05	CD8 Naive
NUAK1	6.37509	9.80028e-05	CD8 EMRA
STX17	-0.86556	9.9096e-05	CD8 Naive
LINC02273	-5.40023	9.91915e-05	CD8 Naive
TMEM272	-3.22598	9.97721e-05	CD8 Naive
LPAL2	4.48529	9.9783e-05	CD8 EMRA
LIMK2	-1.49331	0.000101069	CD8 Naive
HSPB1	-1.45096	0.000101217	CD8 Naive
CMKLR1	8.2334	0.000101454	CD8 EMRA
HLA-DPA1	2.37901	0.000101457	CD8 EMRA
RFC5	1.06081	0.000101563	CD8 EMRA
PRKRA	-0.743742	0.000101563	CD8 Naive
C14orf132	-4.22309	0.000101756	CD8 Naive
AKT1	0.853574	0.000101765	CD8 EMRA
YLPM1	-0.622796	0.000102148	CD8 Naive
SVIL2P	-3.7795	0.000102264	CD8 Naive
GAL3ST4	-4.71557	0.000102293	CD8 Naive
CTSW	1.70632	0.000102293	CD8 EMRA
NRBP1	0.784092	0.000102583	CD8 EMRA
EEF2	-1.19023	0.000102626	CD8 Naive
R3HDM4	-1.62333	0.000103117	CD8 Naive
CASP4LP	3.05324	0.000103184	CD8 EMRA
GOLGA7	0.621085	0.00010411	CD8 EMRA
RUNX2	-2.26934	0.000104298	CD8 Naive
SRGN	1.2641	0.000104509	CD8 EMRA
LSM1	0.852945	0.000104704	CD8 EMRA
SORBS3	-1.35575	0.000105191	CD8 Naive
ZNF746	0.851693	0.00010557	CD8 EMRA
LZTS3	-2.66673	0.000105756	CD8 Naive
GNB1	0.691323	0.000107486	CD8 EMRA
ZNF90	-3.44508	0.000108247	CD8 Naive
LOC100506476	-3.71647	0.000108625	CD8 Naive
TNFSF14	3.08246	0.000109437	CD8 EMRA
ZNF483	-1.31521	0.000110246	CD8 Naive
WNT1	2.87705	0.00011082	CD8 EMRA
TOM1L2	-1.05877	0.000111126	CD8 Naive
TXN	1.09714	0.000112032	CD8 EMRA
ZEB1-AS1	-3.22278	0.000112456	CD8 Naive
SGPL1	0.732069	0.000112989	CD8 EMRA
PATZ1	-0.916088	0.000113448	CD8 Naive
EHHADH	-4.16894	0.000113607	CD8 Naive
MARK4	1.82157	0.000114152	CD8 EMRA
SMC4	1.248	0.000115277	CD8 EMRA
ATM	-0.740475	0.000115277	CD8 Naive
PAM	2.23835	0.000115615	CD8 EMRA
TRAPPC2B	-2.09111	0.000115747	CD8 Naive
FBXO5	1.42898	0.000116147	CD8 EMRA
LITAF	0.809109	0.000116147	CD8 EMRA
MEST	-3.4172	0.000116202	CD8 Naive
LOC105369914	5.08984	0.000116797	CD8 EMRA
TRBV9	-4.38736	0.000117158	CD8 Naive
CD27	-7.80449	0.000117458	CD8 Naive
ZNF721	-1.07402	0.000117534	CD8 Naive
RIOX2	-1.11244	0.000117644	CD8 Naive
SH2D1A	1.2974	0.000117644	CD8 EMRA
EBPL	-1.70847	0.000118217	CD8 Naive
RPSA	-1.25527	0.000118217	CD8 Naive
POU2F2	-1.35149	0.00011901	CD8 Naive
SIGIRR	0.934189	0.00011901	CD8 EMRA
APOL1	1.58757	0.000119594	CD8 EMRA
PFN2	-2.18642	0.000120301	CD8 Naive
ZNF577	-1.47943	0.000120735	CD8 Naive
RNF157-AS1	-5.08672	0.000121153	CD8 Naive
CDC34	1.43385	0.00012128	CD8 EMRA
UBE2Q1	0.679913	0.000122975	CD8 EMRA
RBM15	0.808799	0.000122975	CD8 EMRA
GPR82	-2.6991	0.000122975	CD8 Naive
MAST2	1.85621	0.000123187	CD8 EMRA
PIEZO1	1.35522	0.000124635	CD8 EMRA
RAPGEF2	1.92983	0.000124635	CD8 EMRA
GTF2H5	-1.25418	0.000124635	CD8 Naive
ZNF658B	-2.31342	0.000124684	CD8 Naive
NEDD4L	-2.5455	0.000124737	CD8 Naive
RMDN3	1.02992	0.000124737	CD8 EMRA
STN1	-1.23299	0.000125113	CD8 Naive
SC5D	-1.38329	0.00012512	CD8 Naive
PBDC1	0.736835	0.000125922	CD8 EMRA
SERPINF1	-4.23546	0.000126807	CD8 Naive
ERI1	1.47002	0.000126807	CD8 EMRA
LINC01184	-1.63641	0.000126807	CD8 Naive
NOMO3	0.747866	0.000127743	CD8 EMRA
COX10-AS1	-1.41483	0.000129074	CD8 Naive
GSR	1.02089	0.000129125	CD8 EMRA
TMCC3	5.83576	0.000129207	CD8 EMRA
ZNF540	-2.09163	0.000129291	CD8 Naive
UHMK1	0.729096	0.000129318	CD8 EMRA
PDZD8	1.03083	0.000129318	CD8 EMRA
CORO1C	2.08028	0.000129594	CD8 EMRA
EPHX1	-2.60218	0.000131563	CD8 Naive
MAP4	1.06743	0.000131724	CD8 EMRA
POLR2G	0.884024	0.000131762	CD8 EMRA
MLEC	0.763172	0.000131919	CD8 EMRA
DCTN3	0.949213	0.000132619	CD8 EMRA
ZNF658	-2.08174	0.000133173	CD8 Naive
GNL2	0.866268	0.000133173	CD8 EMRA
MIS18BP1	0.803627	0.000133258	CD8 EMRA
RHBDF2	1.89646	0.000133322	CD8 EMRA
WDR47	1.5008	0.000133372	CD8 EMRA
GAS1	4.67034	0.000133898	CD8 EMRA
ATP11C	-0.887026	0.000134539	CD8 Naive
DNAJA4	-1.25553	0.000135254	CD8 Naive
GTSE1	4.63185	0.000136453	CD8 EMRA
SULT1B1	-6.41532	0.000137542	CD8 Naive
KIR3DX1	5.50689	0.000137542	CD8 EMRA
MIEN1	1.17669	0.000137818	CD8 EMRA
MZT2A	-1.09081	0.000138173	CD8 Naive
PIK3CB	-1.13399	0.00013892	CD8 Naive
TMED2	0.585297	0.000139152	CD8 EMRA
RPS12	-1.5141	0.000139559	CD8 Naive
RPN2	0.532492	0.000140721	CD8 EMRA
GAMT	-2.46221	0.000141161	CD8 Naive
ATP6V0A1	-4.17381	0.000141161	CD8 Naive
LGALS1	3.89059	0.000142357	CD8 EMRA
MT1E	3.76715	0.000142638	CD8 EMRA
STAT1	-1.19524	0.000143066	CD8 Naive
NMNAT3	-3.73137	0.000143317	CD8 Naive
TRG-AS1	1.50142	0.000143572	CD8 EMRA
TGIF2	-1.09485	0.000143615	CD8 Naive
CACHD1	-7.2919	0.000143615	CD8 Naive
FLJ31104	-3.68493	0.000144234	CD8 Naive
MIR4458HG	-3.41681	0.000145836	CD8 Naive
NCKIPSD	-2.6483	0.000146117	CD8 Naive
HLA-DRB1	2.59946	0.000146835	CD8 EMRA
CD247	0.793245	0.000146835	CD8 EMRA
C8orf76	1.26902	0.000147096	CD8 EMRA
MAP3K5	1.17767	0.000147261	CD8 EMRA
SAYSD1	-1.11768	0.000147326	CD8 Naive
SERTAD3	2.25066	0.000147478	CD8 EMRA
TRBV2	-4.71855	0.000148276	CD8 Naive
ZIK1	-5.21483	0.000148483	CD8 Naive
PRR11	2.45893	0.000149087	CD8 EMRA
LINC00205	-2.77014	0.0001496	CD8 Naive
C11orf1	-1.54788	0.000151267	CD8 Naive
NFIX	-5.10077	0.000151267	CD8 Naive
JAKMIP1	4.74977	0.000151604	CD8 EMRA
LOC729683	-1.93486	0.000153758	CD8 Naive
LILRB1	6.31553	0.000153779	CD8 EMRA
FAM107B	-0.658915	0.000153803	CD8 Naive
NHSL2	6.45244	0.000156802	CD8 EMRA
DNAI4	-2.90164	0.000156802	CD8 Naive
SLC40A1	-6.32477	0.000157056	CD8 Naive
SPATS2L	2.42583	0.000157056	CD8 EMRA
TCEAL2	-5.07276	0.000157174	CD8 Naive
HNRNPA1P10	-0.567554	0.000159492	CD8 Naive
OLFM2	-2.95783	0.000159548	CD8 Naive
ZDHHC7	0.858357	0.000162205	CD8 EMRA
RECQL	0.952826	0.000162636	CD8 EMRA
PCYOX1L	-1.43239	0.000162684	CD8 Naive
ABAT	2.21467	0.000166236	CD8 EMRA
TRIM2	-4.90987	0.000167374	CD8 Naive
RNF141	-0.793091	0.000167374	CD8 Naive
GLIPR2	1.61545	0.000169217	CD8 EMRA
GRIP1	-2.14101	0.000169217	CD8 Naive
CYBA	1.47386	0.000169418	CD8 EMRA
RPL3	-1.09815	0.000170603	CD8 Naive
SLFN12L	0.963453	0.00017149	CD8 EMRA
XKRX	-3.29237	0.000171868	CD8 Naive
KIF21B	1.02622	0.000172121	CD8 EMRA
CASK	-1.53394	0.000172399	CD8 Naive
ZFAS1	-1.02315	0.000172399	CD8 Naive
LOC102723728	0.805952	0.000172439	CD8 EMRA
SETBP1	5.29411	0.000172808	CD8 EMRA
100131096	-1.5137	0.000173061	CD8 Naive
LRRC57	0.91204	0.000173618	CD8 EMRA
TIMP2	-3.58941	0.000173765	CD8 Naive
ZBTB4	-0.852943	0.000174576	CD8 Naive
TMEM161B-AS1	-1.36249	0.000174677	CD8 Naive
HNRNPA1	-0.56981	0.00017691	CD8 Naive
FASLG	6.09169	0.000179189	CD8 EMRA
ANKRD18A	-4.65626	0.000180728	CD8 Naive
CAMSAP2	-4.70672	0.0001825	CD8 Naive
TSPAN33	-3.81597	0.000182696	CD8 Naive
TXLNA	1.13914	0.000183524	CD8 EMRA
STAG3L2	-0.824701	0.000185209	CD8 Naive
ZFP62	-1.0469	0.000187793	CD8 Naive
SELENOH	-0.741415	0.000188056	CD8 Naive
ARL4C	0.985883	0.000188056	CD8 EMRA
PODN	6.60274	0.00018847	CD8 EMRA
STX16	-0.979978	0.000189132	CD8 Naive
SMIM20	-1.3782	0.000189172	CD8 Naive
PTPRO	-4.80511	0.000189783	CD8 Naive
RHEBL1	2.9995	0.000189783	CD8 EMRA
PRKN	-3.67483	0.000189967	CD8 Naive
SCRN3	-1.0397	0.000189967	CD8 Naive
TUBB4B	1.63169	0.000190025	CD8 EMRA
ZBTB7A	0.683786	0.000190931	CD8 EMRA
CHD7	-1.07615	0.000190931	CD8 Naive
ASB13	-3.31504	0.000192104	CD8 Naive
SPART	-2.41086	0.000192431	CD8 Naive
GUSB	1.43339	0.000192847	CD8 EMRA
HLA-C	1.12485	0.0001936	CD8 EMRA
CYTOR	3.03493	0.0001936	CD8 EMRA
COMMD4	1.80716	0.000195107	CD8 EMRA
EIF3M	-0.706292	0.00019598	CD8 Naive
RNF144A	-1.00377	0.00019602	CD8 Naive
GGA2	0.747006	0.000196581	CD8 EMRA
OTULINL	-0.782353	0.000196669	CD8 Naive
APEX1	-0.762048	0.000196895	CD8 Naive
ADAP1	3.12461	0.000197118	CD8 EMRA
CASS4	-2.42192	0.000197284	CD8 Naive
EIF4EBP2	0.709804	0.00019774	CD8 EMRA
ANP32B	-0.866639	0.000198398	CD8 Naive
KRT73-AS1	-4.80988	0.00019857	CD8 Naive
RRM2	5.08855	0.000200334	CD8 EMRA
PDE4DIPP2	-1.07499	0.000202964	CD8 Naive
ZNF772	-4.56952	0.000204202	CD8 Naive
104326191	-3.44029	0.000204202	CD8 Naive
ABCE1	-0.620763	0.000204953	CD8 Naive
RPL23P8	-1.37161	0.000205258	CD8 Naive
FOXJ3	-0.595962	0.000205258	CD8 Naive
MAD2L1	-1.31609	0.000206104	CD8 Naive
F8	2.06225	0.000207332	CD8 EMRA
PWAR5	-2.01785	0.000207616	CD8 Naive
DCHS1	-4.51831	0.000208201	CD8 Naive
AMZ2	0.605682	0.000209186	CD8 EMRA
GNAI3	0.807205	0.000209868	CD8 EMRA
LARP1	-0.801008	0.000210786	CD8 Naive
B2M	0.680037	0.000211475	CD8 EMRA
TRIM26	0.76184	0.000211544	CD8 EMRA
LIPE	-3.63796	0.000212674	CD8 Naive
CRLF3	-0.732684	0.000214318	CD8 Naive
RPL18A	-1.31559	0.000214509	CD8 Naive
MEX3C	0.746576	0.000214669	CD8 EMRA
TMEM69	-0.95828	0.000214669	CD8 Naive
PVR	-4.90219	0.000215185	CD8 Naive
105374013	-1.81982	0.000215346	CD8 Naive
CD44	-0.706823	0.000215969	CD8 Naive
NOP53	-1.00295	0.000216509	CD8 Naive
RIOK3	0.691194	0.000216512	CD8 EMRA
TOR3A	1.11044	0.000216512	CD8 EMRA
NKX3-1	-4.26172	0.000221378	CD8 Naive
TAF1B	0.756939	0.000221378	CD8 EMRA
TRAV12-1	-2.5231	0.00022257	CD8 Naive
SLC5A5	-4.17608	0.00022287	CD8 Naive
DESI2	0.685838	0.00022287	CD8 EMRA
PDZD4	4.6753	0.000223439	CD8 EMRA
AMN1	-1.30946	0.000224512	CD8 Naive
GNPTAB	1.20567	0.000225115	CD8 EMRA
PLPP6	-1.59892	0.000225115	CD8 Naive
HEMK1	-1.45925	0.000225115	CD8 Naive
S100B	-5.50256	0.000225115	CD8 Naive
MATN1-AS1	-1.44836	0.000227067	CD8 Naive
SLC25A32	0.90936	0.000227852	CD8 EMRA
CLN5	-1.09555	0.000228265	CD8 Naive
THAP12	0.580797	0.000228283	CD8 EMRA
SPRING1	1.09763	0.000228288	CD8 EMRA
HES6	3.15192	0.000228832	CD8 EMRA
CCDC66	-0.987801	0.000229567	CD8 Naive
PDIA3	0.750414	0.000229567	CD8 EMRA
HEBP1	-2.19326	0.000230978	CD8 Naive
UPP1	1.21674	0.000233558	CD8 EMRA
ZNF407-AS1	-0.800143	0.000234424	CD8 Naive
PALLD	6.60289	0.000234981	CD8 EMRA
SDCCAG8	-0.831102	0.000236029	CD8 Naive
ICA1L	-1.47152	0.000237124	CD8 Naive
SMIM29	1.69454	0.000238815	CD8 EMRA
AKAP6	-4.86037	0.000238931	CD8 Naive
JAK3	-1.05457	0.000239738	CD8 Naive
LINC00612	2.79601	0.000241772	CD8 EMRA
ARHGEF35-AS1	-2.43871	0.000241772	CD8 Naive
PPT1	-0.930638	0.000244163	CD8 Naive
ID3	-7.06992	0.00024417	CD8 Naive
ARF1	0.596334	0.000244896	CD8 EMRA
CDNF	-2.09402	0.000244896	CD8 Naive
SH2B3	1.03887	0.000246263	CD8 EMRA
HIVEP1	-1.28963	0.000246494	CD8 Naive
TRDMT1	-1.00832	0.0002467	CD8 Naive
FAM214B	2.52974	0.000247244	CD8 EMRA
LYRM4-AS1	-3.06359	0.00024904	CD8 Naive
TTC22	1.77501	0.000249337	CD8 EMRA
DIMT1	-0.636703	0.000250541	CD8 Naive
PKIA	-4.72575	0.000250603	CD8 Naive
ZFYVE1	0.919729	0.000250603	CD8 EMRA
RPL30	-1.24568	0.000250603	CD8 Naive
CYTIP	-0.650456	0.000250603	CD8 Naive
CHCHD10	-1.43241	0.000250603	CD8 Naive
LARS1	-0.982488	0.000250665	CD8 Naive
ZDHHC18	0.96877	0.000252593	CD8 EMRA
LINC00963	2.34097	0.000252846	CD8 EMRA
FBXW5	1.36817	0.000253195	CD8 EMRA
RALGDS	0.85621	0.000253457	CD8 EMRA
RPS21	-1.18516	0.000253457	CD8 Naive
FBXL13	-3.79438	0.000254659	CD8 Naive
PNPLA7	-2.78816	0.000254659	CD8 Naive
KLF5	-3.22701	0.000255822	CD8 Naive
BEX5	-1.97823	0.000255822	CD8 Naive
FSIP2	-4.68753	0.000256761	CD8 Naive
ATXN1	1.32454	0.000256761	CD8 EMRA
DCAF16	-0.687502	0.000257109	CD8 Naive
SNX24	2.5636	0.000258462	CD8 EMRA
DEPTOR	-4.30735	0.00025921	CD8 Naive
NFIC	-1.20018	0.00025921	CD8 Naive
CPPED1	1.67651	0.000259214	CD8 EMRA
USP44	-3.34046	0.000261196	CD8 Naive
MAP10	-2.28214	0.00026293	CD8 Naive
MAGED2	1.34379	0.00026319	CD8 EMRA
THBS4	-4.06809	0.000263472	CD8 Naive
SLC4A4	3.45387	0.000263632	CD8 EMRA
ZNF502	-3.93067	0.00026542	CD8 Naive
CEBPA	5.74396	0.00026542	CD8 EMRA
CDCA7L	-2.94365	0.000265962	CD8 Naive
SOX4	-5.82453	0.000266735	CD8 Naive
HEBP2	-0.88719	0.000266735	CD8 Naive
TMCO6	-1.055	0.000267617	CD8 Naive
MGAT1	1.11023	0.000268065	CD8 EMRA
PPM1L	2.75292	0.000268656	CD8 EMRA
ARHGAP42	4.17046	0.000268839	CD8 EMRA
ETFRF1	-0.935661	0.000269704	CD8 Naive
ASCL2	6.77733	0.000269704	CD8 EMRA
SGSM1	3.08455	0.00027022	CD8 EMRA
TRAV12-3	-3.11263	0.00027022	CD8 Naive
LRRFIP2	0.744677	0.000271087	CD8 EMRA
METTL4	-0.898062	0.000273117	CD8 Naive
USP46	2.46296	0.000274476	CD8 EMRA
HERC5	1.06075	0.000276202	CD8 EMRA
FBXO45	0.919133	0.00027921	CD8 EMRA
RHNO1	-0.809152	0.000279361	CD8 Naive
TM6SF1	2.76836	0.000280648	CD8 EMRA
RRP15	-0.896768	0.000282325	CD8 Naive
ARF6	0.731092	0.000282325	CD8 EMRA
NLRC3	0.747716	0.000282537	CD8 EMRA
LAMB4	-4.77254	0.000283456	CD8 Naive
MPP2	-3.44127	0.000284523	CD8 Naive
ARL8A	0.906879	0.000284534	CD8 EMRA
CNN2	-1.2561	0.00028611	CD8 Naive
SPCS2	0.757997	0.000289136	CD8 EMRA
SELP	-3.81407	0.000289136	CD8 Naive
CBWD3	-0.866707	0.00028918	CD8 Naive
SIRPG	-4.31092	0.000289634	CD8 Naive
MAPKAPK2	1.08737	0.000289998	CD8 EMRA
AGAP3	1.63452	0.000289998	CD8 EMRA
CERS2	0.677956	0.000290475	CD8 EMRA
SIRPG-AS1	-5.31841	0.000291938	CD8 Naive
RPL35A	-1.05902	0.000294287	CD8 Naive
FBXO15	-4.56527	0.000296948	CD8 Naive
CCZ1B	0.708533	0.000297915	CD8 EMRA
PPP1R3E	-1.72342	0.000299076	CD8 Naive
ITGA1	-5.14579	0.000299445	CD8 Naive
AMOT	2.0275	0.000301377	CD8 EMRA
UBE2G1	0.507168	0.000301704	CD8 EMRA
ADCY9	2.2297	0.000301732	CD8 EMRA
SALL2	-3.22363	0.000302644	CD8 Naive
PARP3	-1.61336	0.000302987	CD8 Naive
ACSL6	-2.20498	0.000302987	CD8 Naive
EPS8	-3.98104	0.000304146	CD8 Naive
SYNJ2BP	-0.997996	0.000304302	CD8 Naive
SLBP	0.861975	0.000304839	CD8 EMRA
FAM3A	-1.34121	0.000305529	CD8 Naive
ACP6	-1.31132	0.00030558	CD8 Naive
CPEB1	-3.94891	0.000307208	CD8 Naive
MINDY1	-3.38618	0.000309508	CD8 Naive
USE1	-1.17203	0.000309508	CD8 Naive
SEPTIN7	0.646396	0.000309908	CD8 EMRA
CNN3-DT	-4.08587	0.000310218	CD8 Naive
SLC10A3	1.29377	0.00031293	CD8 EMRA
RAD54B	-3.64095	0.00031293	CD8 Naive
TPRG1	3.53164	0.00031293	CD8 EMRA
TRAF6	0.681678	0.000313207	CD8 EMRA
CHCHD7	-0.686296	0.000313265	CD8 Naive
TRIM23	-0.716053	0.000313275	CD8 Naive
NCK1	0.598036	0.000313275	CD8 EMRA
ILF3-DT	-1.06251	0.000313716	CD8 Naive
PML	0.822028	0.000316282	CD8 EMRA
FHIP2A	1.04817	0.000317784	CD8 EMRA
MRTFB	-1.18216	0.00031863	CD8 Naive
IL15RA	1.95386	0.000321679	CD8 EMRA
MTSS1	1.44038	0.000322674	CD8 EMRA
GPR183	-2.09785	0.000323237	CD8 Naive
PDCL3P4	-3.28735	0.000325429	CD8 Naive
ZNF510	-1.05594	0.000325903	CD8 Naive
KCTD9	1.27224	0.000326563	CD8 EMRA
SFI1	-0.935015	0.000332618	CD8 Naive
RGMB-AS1	-4.60352	0.000332618	CD8 Naive
RNF212	-2.94206	0.000332618	CD8 Naive
FBLN5	-3.30586	0.000333469	CD8 Naive
DUSP10	1.44612	0.00033518	CD8 EMRA
ECT2	4.25212	0.00033518	CD8 EMRA
PSTPIP2	1.38195	0.000335293	CD8 EMRA
MTR	-0.75368	0.000335293	CD8 Naive
TANK	0.671678	0.000335293	CD8 EMRA
EMC7	0.657582	0.000335711	CD8 EMRA
COMMD5	1.56847	0.000335944	CD8 EMRA
IFNAR1	-0.578596	0.000337227	CD8 Naive
SLK	0.503215	0.00033848	CD8 EMRA
TMED9	1.20282	0.00033848	CD8 EMRA
KLHL36	-0.792469	0.000338545	CD8 Naive
DLAT	0.728498	0.000340556	CD8 EMRA
E2F4	0.792732	0.000342891	CD8 EMRA
RAB5IF	1.82181	0.000344453	CD8 EMRA
SRPRA	0.609569	0.000344713	CD8 EMRA
ZNF14	-1.261	0.000345865	CD8 Naive
NARS2	-1.38468	0.000345865	CD8 Naive
ZNF497-AS1	-3.16976	0.000345865	CD8 Naive
BDH1	-1.20981	0.000345865	CD8 Naive
AFF3	-4.23589	0.000349206	CD8 Naive
MAP4K3-DT	-2.04699	0.000349206	CD8 Naive
SNX29	-0.88337	0.000351835	CD8 Naive
KIAA1671	2.35546	0.000354193	CD8 EMRA
EXOC3-AS1	-2.90709	0.000355049	CD8 Naive
RPL24	-0.850031	0.000355482	CD8 Naive
ZNF606	-3.05375	0.000356239	CD8 Naive
CCDC117	1.08701	0.000357501	CD8 EMRA
USP39	0.583005	0.000357501	CD8 EMRA
PTDSS1	-0.816826	0.000358848	CD8 Naive
NADK	1.02975	0.000358848	CD8 EMRA
ZNF365	5.80889	0.000358848	CD8 EMRA
BNIP3	-1.1056	0.000359164	CD8 Naive
LAMB2P1	-3.14132	0.000359164	CD8 Naive
IL12RB1	1.30835	0.000361643	CD8 EMRA
TCTN3	-0.74711	0.000361789	CD8 Naive
XPNPEP2	5.10224	0.000367772	CD8 EMRA
TDRD7	1.17115	0.000368935	CD8 EMRA
FAM167A	5.96207	0.000369552	CD8 EMRA
OXSR1	0.670696	0.000369654	CD8 EMRA
DCAF5	0.523571	0.000369693	CD8 EMRA
OIP5-AS1	-1.01286	0.000370135	CD8 Naive
EFCAB13	-2.01453	0.000370456	CD8 Naive
ATP1B3	1.07879	0.000371634	CD8 EMRA
TMEM43	0.726222	0.000372002	CD8 EMRA
ELMO2	0.812994	0.000372237	CD8 EMRA
MDFIC	0.832792	0.000372557	CD8 EMRA
RPL19	-1.11665	0.000372731	CD8 Naive
FUCA1	1.39335	0.000375102	CD8 EMRA
LACTB2-AS1	-2.62159	0.000376465	CD8 Naive
IMPDH1	1.69721	0.00037694	CD8 EMRA
RPL37	-0.98108	0.000380196	CD8 Naive
LYPLA2	1.23635	0.000381894	CD8 EMRA
SBK1	1.1313	0.000382041	CD8 EMRA
GIMAP1	-1.5945	0.000382043	CD8 Naive
RPL11	-1.36587	0.000383852	CD8 Naive
KIAA1191	0.658976	0.000383869	CD8 EMRA
TSPAN6	-4.54571	0.000383869	CD8 Naive
CCNDBP1	0.753325	0.000385943	CD8 EMRA
ENDOD1	1.08476	0.000387164	CD8 EMRA
TRAP1	-1.03418	0.000387164	CD8 Naive
PLPP1	-1.35568	0.000387164	CD8 Naive
CLSPN	3.68476	0.000387164	CD8 EMRA
ZNF770	-0.803151	0.000387557	CD8 Naive
ADSL	-0.953153	0.000389611	CD8 Naive
RGS19	1.01097	0.000389611	CD8 EMRA
CFP	-4.39136	0.000390158	CD8 Naive
AMPD3	-1.66715	0.000391966	CD8 Naive
SLC35B3	-1.21277	0.000393327	CD8 Naive
CCDC186	0.631713	0.000393652	CD8 EMRA
MPI	-1.43048	0.000394811	CD8 Naive
PTP4A3	-3.91797	0.000395506	CD8 Naive
TRBV7-2	-3.74712	0.000395676	CD8 Naive
APOL3	-0.712143	0.000395676	CD8 Naive
CBWD6	-0.808731	0.000395676	CD8 Naive
ATG4A	1.16958	0.000395676	CD8 EMRA
CORO2A	-0.862693	0.000396927	CD8 Naive
CSTF2T	-0.757874	0.000396928	CD8 Naive
ELK3	0.624698	0.000397982	CD8 EMRA
C12orf57	-1.30013	0.000397982	CD8 Naive
ITGAV	2.20506	0.000400488	CD8 EMRA
KCNAB2	1.10375	0.000403878	CD8 EMRA
EDC3	-0.959463	0.00040571	CD8 Naive
SPAG9	0.726911	0.000406837	CD8 EMRA
HS6ST1	1.45592	0.000406837	CD8 EMRA
ACOT9	1.20073	0.000407278	CD8 EMRA
UXT	-0.915648	0.00041113	CD8 Naive
SLC1A4	2.87647	0.000414382	CD8 EMRA
LINC02648	-2.24809	0.000416075	CD8 Naive
ILRUN	0.878759	0.000417282	CD8 EMRA
SLC4A8	2.97682	0.000417852	CD8 EMRA
CDK5R1	-3.08679	0.000417852	CD8 Naive
TRAK2	-0.787787	0.000419081	CD8 Naive
ZNF780B	-1.22397	0.000421448	CD8 Naive
MCTS2P	-1.56169	0.000422638	CD8 Naive
PHF14	-0.661155	0.000424786	CD8 Naive
RACK1	-1.11593	0.000425214	CD8 Naive
RAB22A	0.687316	0.000425368	CD8 EMRA
ZNF253	-1.16862	0.000425368	CD8 Naive
NARF	0.969448	0.000425368	CD8 EMRA
MANEAL	1.96679	0.00042635	CD8 EMRA
GMNN	1.76192	0.000426979	CD8 EMRA
EFL1	0.881357	0.000426979	CD8 EMRA
CEACAM21	-0.768623	0.000427936	CD8 Naive
HELZ	0.623933	0.000428067	CD8 EMRA
UMPS	-1.00131	0.00042837	CD8 Naive
RAC1	0.595508	0.000428993	CD8 EMRA
KDM4A	1.08187	0.000430368	CD8 EMRA
DUSP5	3.48062	0.000431811	CD8 EMRA
TRAV38-1	-3.4426	0.000432826	CD8 Naive
HSD17B12	-0.913082	0.000433657	CD8 Naive
SPN	1.3461	0.000433772	CD8 EMRA
ZNF506	-0.804281	0.000434117	CD8 Naive
TRGJ2	2.67236	0.000434259	CD8 EMRA
RBM43	-1.11068	0.000436532	CD8 Naive
TLK1	-0.536984	0.000437205	CD8 Naive
YEATS4	-0.769766	0.000437205	CD8 Naive
NHLRC2	0.843245	0.000437813	CD8 EMRA
REXO4	-1.21108	0.000437886	CD8 Naive
NFATC1	-1.08815	0.00043949	CD8 Naive
WASF1	-3.29116	0.00043949	CD8 Naive
105371905	-3.29879	0.000440089	CD8 Naive
TMPO	-0.658368	0.000440089	CD8 Naive
IRAIN	-4.57143	0.000441562	CD8 Naive
SEC24C	1.4208	0.000444742	CD8 EMRA
ENPP2	-4.2235	0.000444798	CD8 Naive
NBN	0.768307	0.000448702	CD8 EMRA
ERG28	0.963728	0.000448957	CD8 EMRA
WHAMMP2	-1.35971	0.000449891	CD8 Naive
PDIA5	-3.99043	0.000449891	CD8 Naive
RUNX1	0.733447	0.000449891	CD8 EMRA
ARHGEF28	5.68005	0.000449959	CD8 EMRA
HSP90AB1	-0.729893	0.000450089	CD8 Naive
SMCR8	-0.886238	0.000450226	CD8 Naive
TTC16	2.56879	0.000450226	CD8 EMRA
GLB1	0.828713	0.000451352	CD8 EMRA
TSC22D4	1.12964	0.000451637	CD8 EMRA
EOGT	1.09345	0.000455377	CD8 EMRA
SNAPC1	-1.48436	0.000455377	CD8 Naive
C21orf62-AS1	-2.47733	0.000456418	CD8 Naive
TMEM238	-1.6253	0.000456418	CD8 Naive
SELENOT	0.604035	0.000456418	CD8 EMRA
TRPV2	0.785909	0.000457238	CD8 EMRA
HAR1B	-2.00678	0.000457655	CD8 Naive
ACSS2	-3.18189	0.000457655	CD8 Naive
ABHD5	1.18974	0.000457963	CD8 EMRA
TMEM64	1.31294	0.000457963	CD8 EMRA
NIPAL3	-0.717098	0.000459277	CD8 Naive
NIPAL2	4.04225	0.000460009	CD8 EMRA
TRAV23DV6	-3.74	0.000460373	CD8 Naive
79686	-1.48914	0.000460793	CD8 Naive
HDAC1	0.65593	0.000460793	CD8 EMRA
SURF4	0.795514	0.000460872	CD8 EMRA
ZNF552	-1.02903	0.000462094	CD8 Naive
YBX3	-1.66819	0.000462551	CD8 Naive
HK2	-3.44743	0.000462581	CD8 Naive
ZNF543	-1.7578	0.000462581	CD8 Naive
MRPL22	0.60323	0.000464362	CD8 EMRA
CDC42BPA	-4.72696	0.000464971	CD8 Naive
IFNG-AS1	-5.55813	0.000467224	CD8 Naive
NREP	-3.42657	0.000468772	CD8 Naive
CDHR1	4.31788	0.000471864	CD8 EMRA
APOBEC3H	5.66543	0.000471864	CD8 EMRA
AKAP13	0.535887	0.000472261	CD8 EMRA
PRKAG1	0.929541	0.000473308	CD8 EMRA
JAGN1	-1.05651	0.000475548	CD8 Naive
DPH7	1.00929	0.000475548	CD8 EMRA
LPAR6	1.75361	0.000476588	CD8 EMRA
FAM30A	-4.0757	0.000476947	CD8 Naive
PSMD2	0.844445	0.000480327	CD8 EMRA
TLR1	0.973762	0.000481025	CD8 EMRA
FTX	-1.35726	0.000482928	CD8 Naive
BCKDHB	-1.01304	0.000482928	CD8 Naive
APOO	-1.61458	0.000482928	CD8 Naive
PTPN2	0.778039	0.000482928	CD8 EMRA
TGFBRAP1	0.562932	0.000486663	CD8 EMRA
ZFP41	-2.18495	0.000487657	CD8 Naive
IFIT3	2.6791	0.000488741	CD8 EMRA
SYNGR3	5.1124	0.000490761	CD8 EMRA
RPS28	-1.33989	0.00049183	CD8 Naive
ZNF668	1.68691	0.000493069	CD8 EMRA
SHC1	0.752704	0.000494371	CD8 EMRA
PRXL2C	1.1517	0.000494625	CD8 EMRA
SHKBP1	0.94066	0.000494916	CD8 EMRA
UEVLD	1.26222	0.000494916	CD8 EMRA
TYROBP	4.27567	0.000495157	CD8 EMRA
HKDC1	-4.14386	0.000497662	CD8 Naive
YPEL3	0.834394	0.000498642	CD8 EMRA
PDE4DIP	-0.688279	0.000499075	CD8 Naive
IL3RA	-2.45574	0.000499678	CD8 Naive
DNPH1	-1.87716	0.000502782	CD8 Naive
ZNF677	-3.59137	0.000503437	CD8 Naive
GXYLT1	1.08726	0.00050388	CD8 EMRA
SPTY2D1	0.868138	0.000506283	CD8 EMRA
GTF2IP1	0.626129	0.000506462	CD8 EMRA
IKZF3	0.740525	0.000506462	CD8 EMRA
REEP4	3.78768	0.000507995	CD8 EMRA
ZMYND8	-0.754948	0.000507995	CD8 Naive
PRR14	0.828486	0.000507995	CD8 EMRA
LOC154761	-0.955693	0.000510634	CD8 Naive
RPUSD4	-0.992465	0.000510634	CD8 Naive
KIFC3	5.28897	0.000511924	CD8 EMRA
NCKAP1L	0.78609	0.000515493	CD8 EMRA
ADCY3	-1.45609	0.000515782	CD8 Naive
RPL34-DT	-4.22839	0.000518278	CD8 Naive
A1BG	-2.33631	0.000520659	CD8 Naive
ACBD4	-2.21838	0.000523466	CD8 Naive
IPCEF1	-1.08384	0.000523964	CD8 Naive
SP140L	-0.54696	0.000524395	CD8 Naive
NLE1	-1.6085	0.000525484	CD8 Naive
ZNF441	-0.926563	0.000525577	CD8 Naive
WDR45	0.799203	0.000526044	CD8 EMRA
SCML4	-0.814253	0.000527474	CD8 Naive
AIDA	-0.622683	0.000527474	CD8 Naive
ARHGAP32	-2.20337	0.000530448	CD8 Naive
DEPDC1B	3.60584	0.000532633	CD8 EMRA
TRBV25-1	-4.93698	0.000533731	CD8 Naive
MIR9-1HG	3.16744	0.000533938	CD8 EMRA
BTN2A1	1.13627	0.000533938	CD8 EMRA
LONP2	-0.55103	0.000533938	CD8 Naive
RPL8	-1.1625	0.000533938	CD8 Naive
LANCL3	4.84201	0.0005341	CD8 EMRA
FAM241A	-3.07265	0.000537093	CD8 Naive
MINPP1	2.54295	0.000537556	CD8 EMRA
TMOD3	0.606244	0.0005388	CD8 EMRA
ZCCHC9	-1.03756	0.000540652	CD8 Naive
APOLD1	-2.61598	0.000541861	CD8 Naive
ST6GALNAC3	-4.85851	0.000543026	CD8 Naive
CLCN3	-1.06584	0.000545845	CD8 Naive
ADA	1.07371	0.000545849	CD8 EMRA
DEK	0.670049	0.000546231	CD8 EMRA
ANGEL1	-1.09817	0.000547547	CD8 Naive
MINCR	-1.1359	0.000547547	CD8 Naive
SLC35B1	0.950331	0.000552599	CD8 EMRA
SRRT	1.18875	0.000553552	CD8 EMRA
NDUFS6	1.01489	0.000553552	CD8 EMRA
PCYT1A	1.48905	0.000562099	CD8 EMRA
ZNF684	1.31533	0.000562187	CD8 EMRA
MIR4435-2HG	4.00361	0.000562887	CD8 EMRA
DPY19L2	-4.48858	0.000566301	CD8 Naive
IL2RG	0.912289	0.000569332	CD8 EMRA
ST3GAL1	-1.09685	0.000569472	CD8 Naive
PXK	0.81352	0.000571768	CD8 EMRA
IRAK1BP1	-1.31085	0.000571768	CD8 Naive
DGCR2	-0.821203	0.000571768	CD8 Naive
ZDHHC14	2.79017	0.000571768	CD8 EMRA
CSDE1	-0.465484	0.00057192	CD8 Naive
CD164	0.942307	0.000578284	CD8 EMRA
MAD2L2	1.31371	0.000582302	CD8 EMRA
CPEB2	1.21565	0.000586627	CD8 EMRA
RNF6	0.684042	0.000588095	CD8 EMRA
FCGR2C	4.7928	0.000588095	CD8 EMRA
SFRP5	-4.91061	0.000590831	CD8 Naive
ALDH9A1	0.737107	0.000591002	CD8 EMRA
MIA2	0.735244	0.000595642	CD8 EMRA
CCDC102B	-2.25635	0.000595828	CD8 Naive
ABHD15	1.51262	0.000599779	CD8 EMRA
HOTAIRM1	1.702	0.000599779	CD8 EMRA
AP1M1	-0.742751	0.000600617	CD8 Naive
CHMP1A	1.15485	0.000600879	CD8 EMRA
FAM226A	-3.15266	0.000600933	CD8 Naive
FAM226B	-3.17538	0.000601375	CD8 Naive
SEC61A1	0.757161	0.000601375	CD8 EMRA
HSP90B2P	1.5606	0.000602627	CD8 EMRA
RNASEH1-AS1	-1.84171	0.000603478	CD8 Naive
DMPK	1.84861	0.000603478	CD8 EMRA
TMED1	1.42792	0.000604177	CD8 EMRA
PHTF1	1.92156	0.00060606	CD8 EMRA
SETD1B	-0.989712	0.000607853	CD8 Naive
KLF3-AS1	-2.3013	0.000612668	CD8 Naive
KIF3B	0.816483	0.000614303	CD8 EMRA
MARF1	-0.630842	0.00061446	CD8 Naive
RPS17	-0.991783	0.000615897	CD8 Naive
PPM1A	0.57311	0.000619494	CD8 EMRA
OTUD1	-0.778355	0.000621363	CD8 Naive
RAD17	0.595099	0.000621934	CD8 EMRA
SOX13	4.16399	0.000621986	CD8 EMRA
GFER	1.63701	0.000626284	CD8 EMRA
APH1B	-1.04465	0.000626962	CD8 Naive
EIF2AK3-DT	-1.87524	0.000627663	CD8 Naive
RPLP2	-1.41422	0.000628562	CD8 Naive
IL10RA	1.06304	0.000629255	CD8 EMRA
DTWD2	-1.61045	0.000629321	CD8 Naive
VPS16	1.42712	0.000629321	CD8 EMRA
C1QBP	-0.866477	0.000629321	CD8 Naive
SVIL	-1.20215	0.000629436	CD8 Naive
FAM13B	0.476337	0.000629988	CD8 EMRA
HINT1	-0.869412	0.000634371	CD8 Naive
ZNF749	-1.66937	0.000634473	CD8 Naive
HIPK2	-1.13399	0.000637883	CD8 Naive
RPS20	-1.15363	0.000638252	CD8 Naive
CECR7	-4.0568	0.000642662	CD8 Naive
ARL14EP	-0.826253	0.000643906	CD8 Naive
HLA-DPB1	1.48906	0.000644346	CD8 EMRA
GCLM	1.00293	0.000644704	CD8 EMRA
LYPLA1	0.65171	0.000644704	CD8 EMRA
DTHD1	4.87179	0.000646077	CD8 EMRA
PRR3	-1.40509	0.000646077	CD8 Naive
NPM3	-1.85863	0.00064904	CD8 Naive
RNF19A	0.878256	0.00064904	CD8 EMRA
LTA4H	-0.879385	0.000651213	CD8 Naive
GNAQ	-1.8255	0.00065142	CD8 Naive
GYPC	-1.33152	0.000652868	CD8 Naive
TRAV1-2	-3.61892	0.000654028	CD8 Naive
RPS10P7	-1.17641	0.000654056	CD8 Naive
DOCK3	-2.28388	0.000655749	CD8 Naive
PIP4K2A	0.769861	0.000668166	CD8 EMRA
PIN1	0.88858	0.00066894	CD8 EMRA
FCRL3	3.14187	0.000670277	CD8 EMRA
STRADB	-1.58815	0.000672675	CD8 Naive
LCLAT1	-1.38727	0.000673037	CD8 Naive
MLF2	0.824705	0.000674097	CD8 EMRA
SERPINE2	-3.86982	0.000674097	CD8 Naive
TXNRD3	-4.00445	0.000674369	CD8 Naive
IL7	4.96848	0.000675239	CD8 EMRA
IFT74	-0.920392	0.000675329	CD8 Naive
DRAM2	-0.624348	0.000678089	CD8 Naive
RNF4	0.557007	0.000682726	CD8 EMRA
MIAT	2.94083	0.000682726	CD8 EMRA
C6orf89	0.590637	0.000682726	CD8 EMRA
COPS8	0.709033	0.000686463	CD8 EMRA
[truncated: 10,627 more rows]

## Sheet: Bulk_Effector_Comparison
SYMBOL	logFC	adj.P.Val	Direction
TRDC	7.49479	2.1153e-07	CD27LO
TRAC	-3.49978	5.17131e-06	CD8 EMRA
TRDV1	8.41316	5.17131e-06	CD27LO
TRDJ2	4.93947	0.000138421	CD27LO
CD5	-2.40422	0.000169653	CD8 EMRA
TRDJ3	7.36278	0.000169653	CD27LO
CD8A	-3.35207	0.000266701	CD8 EMRA
TRIO	3.11532	0.000276131	CD27LO
THEMIS	-3.99421	0.00037443	CD8 EMRA
SIT1	-2.80939	0.00181091	CD8 EMRA
ITGAD	5.44482	0.00240098	CD27LO
CD8B	-4.47168	0.00363044	CD8 EMRA
TRDV3	5.04465	0.0110854	CD27LO
KIFC3	2.01296	0.0214811	CD27LO
TRDJ1	5.17734	0.0228784	CD27LO
NAALADL1	1.63904	0.0228784	CD27LO
CAMK4	-2.71771	0.0234656	CD8 EMRA
HIPK2	1.2283	0.0317696	CD27LO
TRIP10	-3.85344	0.0415452	CD8 EMRA
ADCK5	2.25084	0.0415452	CD27LO
	1.86269	0.249107	CD27LO
SLFN13	0.651698	0.253889	CD27LO
TIGD2	-1.09606	0.254663	CD8 EMRA
CD93	2.89261	0.254663	CD27LO
HSDL2	-0.69043	0.254663	CD8 EMRA
TRAV6	-3.70061	0.254663	CD8 EMRA
BLK	3.16772	0.256912	CD27LO
LOC100506476	2.31887	0.256912	CD27LO
TNFSF13B	2.3373	0.256912	CD27LO
TRAV5	-5.3847	0.256912	CD8 EMRA
HS6ST1	-0.799895	0.256912	CD8 EMRA
TTC9	-2.26329	0.257853	CD8 EMRA
EPHB6	-2.25792	0.257853	CD8 EMRA
GRK5	0.876407	0.257853	CD27LO
WDFY4	2.86589	0.26037	CD27LO
RALA	0.43718	0.26037	CD27LO
CUL9	0.653981	0.26037	CD27LO
ASF1A	-0.410473	0.26037	CD8 EMRA
P2RY8	-0.788071	0.26037	CD8 EMRA
KCTD12	2.9734	0.265372	CD27LO
GSDMD	0.544081	0.266298	CD27LO
GPR27	-3.91828	0.266298	CD8 EMRA
EPHX4	-2.40778	0.266298	CD8 EMRA
TRAV38-1	-4.20174	0.268834	CD8 EMRA
RWDD3	0.50444	0.268834	CD27LO
ZNRF1	-3.24511	0.268834	CD8 EMRA
PPP1R35	0.48134	0.268834	CD27LO
TIGIT	1.46701	0.268834	CD27LO
TRIM3	1.38304	0.268834	CD27LO
TASL	2.68567	0.268834	CD27LO
EXOC3-AS1	1.90862	0.268834	CD27LO
CD27-AS1	1.9778	0.268834	CD27LO
ZNF2	-1.60381	0.268834	CD8 EMRA
HTRA2	0.868807	0.276226	CD27LO
C1orf159	1.65701	0.277056	CD27LO
DLL1	2.83431	0.278431	CD27LO
YY2	1.40292	0.278431	CD27LO
LOC100128108	0.693674	0.280119	CD27LO
KIFC2	1.82258	0.282525	CD27LO
TRAV13-1	-7.34248	0.282525	CD8 EMRA
YIPF5	-0.46619	0.282525	CD8 EMRA
RFC2	0.652587	0.283028	CD27LO
KLHL3	1.1833	0.283479	CD27LO
CPNE8	0.988301	0.284189	CD27LO
NEO1	-0.934951	0.284189	CD8 EMRA
SIL1	-0.827489	0.285593	CD8 EMRA
COQ2	-0.690918	0.285593	CD8 EMRA
SNHG20	-2.30939	0.290659	CD8 EMRA
TGFA	2.63073	0.292806	CD27LO
CERS2	-0.415981	0.294688	CD8 EMRA
SUPT3H	-0.532624	0.299253	CD8 EMRA
BNC2	1.65554	0.299253	CD27LO
C1orf54	1.25972	0.299253	CD27LO
DYRK1B	1.04824	0.301099	CD27LO
UTP14C	-0.636375	0.301099	CD8 EMRA
NLRP7	1.68741	0.301281	CD27LO
PCLAF	2.11422	0.301678	CD27LO
PAG1	-1.29133	0.305834	CD8 EMRA
CKAP2	-0.705673	0.307743	CD8 EMRA
SWSAP1	0.793788	0.309729	CD27LO
QPRT	-0.700668	0.310189	CD8 EMRA
NEK3	1.26512	0.310189	CD27LO
YIPF3	0.543619	0.310189	CD27LO
LINC01569	-1.94722	0.310189	CD8 EMRA
TESK2	-0.600933	0.311209	CD8 EMRA
ZNF408	-0.839207	0.311209	CD8 EMRA
CYP4F22	-2.93799	0.312608	CD8 EMRA
ZNF785	-1.55933	0.313753	CD8 EMRA
NAP1L4	0.480139	0.314079	CD27LO
SLC8B1	1.00389	0.314079	CD27LO
HGH1	2.00772	0.314079	CD27LO
LOC101929599	1.13521	0.314079	CD27LO
LOC441081	1.20974	0.314079	CD27LO
DCBLD1	1.00958	0.314079	CD27LO
HNRNPA1P10	-0.340169	0.314079	CD8 EMRA
TRAJ42	-2.40853	0.314079	CD8 EMRA
DIP2C	1.57797	0.314079	CD27LO
ZNF425	-2.87926	0.314079	CD8 EMRA
TRBV28	-4.66893	0.314079	CD8 EMRA
C3orf52	2.54658	0.314079	CD27LO
KMT5C	2.17834	0.314079	CD27LO
DYNC2H1	0.686536	0.314079	CD27LO
KIR2DL4	1.87901	0.314079	CD27LO
MSC	-1.46095	0.314079	CD8 EMRA
UBL7	-0.722868	0.314079	CD8 EMRA
PLEKHB1	-0.969764	0.314079	CD8 EMRA
TRGJ2	0.936471	0.314079	CD27LO
TRAV4	-4.89977	0.314079	CD8 EMRA
SLC12A9	0.909188	0.314079	CD27LO
NEDD4	-2.67927	0.314079	CD8 EMRA
XPNPEP2	-1.23363	0.314079	CD8 EMRA
LIPE	2.21868	0.314079	CD27LO
TNFRSF14-AS1	1.34336	0.314079	CD27LO
PELI2	-0.713151	0.314079	CD8 EMRA
UAP1L1	2.04559	0.314079	CD27LO
SLC27A1	0.998459	0.314763	CD27LO
RHEBL1	0.879644	0.314763	CD27LO
RETREG1-AS1	-3.44117	0.314763	CD8 EMRA
UBIAD1	-0.542845	0.314763	CD8 EMRA
CTBP2	1.23728	0.315461	CD27LO
MYO3B	-2.01224	0.316349	CD8 EMRA
AARS1	-1.1839	0.320342	CD8 EMRA
RFC5	-0.499957	0.324827	CD8 EMRA
GAMT	1.45367	0.324827	CD27LO
GFUS	-1.01352	0.325458	CD8 EMRA
TRAF2	0.790513	0.325458	CD27LO
ZFYVE19	0.796022	0.325458	CD27LO
ADPRH	1.28129	0.329965	CD27LO
HNRNPA1L2	-0.30893	0.330015	CD8 EMRA
ZNF230	0.770113	0.330411	CD27LO
CDH24	1.70353	0.332821	CD27LO
ZNF438	0.859652	0.332821	CD27LO
FAM156B	0.856695	0.332821	CD27LO
ACP5	1.27389	0.332821	CD27LO
SELL	-0.980645	0.332821	CD8 EMRA
PLXND1	-0.910311	0.332821	CD8 EMRA
RORC	-3.66475	0.332821	CD8 EMRA
PTPRK	-3.12903	0.334439	CD8 EMRA
	0.572736	0.340469	CD27LO
NDUFAF8	-0.643804	0.340469	CD8 EMRA
CASP9	0.965613	0.346945	CD27LO
MINCR	-0.840094	0.346945	CD8 EMRA
IRF8	1.04745	0.346945	CD27LO
RUNX2	-1.74036	0.348311	CD8 EMRA
NFS1	0.730674	0.34838	CD27LO
STAU1	-0.313047	0.351837	CD8 EMRA
KRT72	2.39159	0.354102	CD27LO
ABCB9	-2.23766	0.354102	CD8 EMRA
SMYD4	-0.78958	0.355506	CD8 EMRA
IRF5	1.67779	0.355506	CD27LO
SELENOO	0.666716	0.356582	CD27LO
CSDE1	-0.29468	0.359577	CD8 EMRA
SRBD1	-0.552141	0.359577	CD8 EMRA
POLG	0.483051	0.361055	CD27LO
TRBV12-4	-5.21393	0.361494	CD8 EMRA
TMEM14B	-0.689283	0.366003	CD8 EMRA
CATSPER1	2.98759	0.366003	CD27LO
ORMDL3	-0.49003	0.370977	CD8 EMRA
SH3BP2	0.454992	0.374118	CD27LO
PPP1R14C	-3.00851	0.375303	CD8 EMRA
DNAJA4	0.670697	0.375555	CD27LO
TRBV4-1	-3.97506	0.377006	CD8 EMRA
HAPLN3	2.16772	0.382997	CD27LO
NOTCH2NLR	0.540332	0.382997	CD27LO
LAMP3	3.30452	0.382997	CD27LO
ZNF12	-0.392302	0.382997	CD8 EMRA
TBCE	-0.696135	0.382997	CD8 EMRA
TMEM244	1.047	0.382997	CD27LO
ABCC10	0.487435	0.382997	CD27LO
FAM156A	0.829976	0.382997	CD27LO
UST	1.34557	0.382997	CD27LO
SLC25A22	1.20417	0.384552	CD27LO
ZNF74	1.86022	0.384552	CD27LO
EPS8L1	-1.26735	0.384552	CD8 EMRA
LAMB2P1	1.85519	0.384552	CD27LO
FRMD4B	-1.45898	0.385104	CD8 EMRA
DENND5A	1.09901	0.387288	CD27LO
PRAF2	-0.562016	0.387288	CD8 EMRA
ATG4A	0.541116	0.388555	CD27LO
ZNF561-AS1	2.40253	0.390112	CD27LO
TLR3	-0.727171	0.391288	CD8 EMRA
CERK	-0.528756	0.391716	CD8 EMRA
LY6G5C	1.74643	0.391716	CD27LO
SPDL1	0.777057	0.391716	CD27LO
STX3	-0.802186	0.393595	CD8 EMRA
CHADL	1.78784	0.395061	CD27LO
TRAV29DV5	-4.35338	0.396117	CD8 EMRA
FXN	-0.755509	0.396596	CD8 EMRA
KCNQ5	0.859472	0.396596	CD27LO
GLG1	-0.38986	0.397497	CD8 EMRA
DPY19L3	0.674588	0.398275	CD27LO
CEP162	-0.539402	0.398275	CD8 EMRA
GLOD4	0.531499	0.398275	CD27LO
CYB5A	1.40294	0.398608	CD27LO
CDYL2	0.638428	0.398608	CD27LO
OLFM2	1.64026	0.398608	CD27LO
DNASE1L1	1.10243	0.398608	CD27LO
PRIMPOL	0.792405	0.398608	CD27LO
FCRLB	-1.95265	0.398608	CD8 EMRA
GALT	1.01745	0.398608	CD27LO
ETS2	-0.616183	0.398608	CD8 EMRA
DEAF1	-0.719268	0.400869	CD8 EMRA
TRAV35	-4.55403	0.401743	CD8 EMRA
HMBS	0.699839	0.401743	CD27LO
S100A9	2.85343	0.403005	CD27LO
NUDT3	0.818284	0.40472	CD27LO
TRAV16	-3.95067	0.405126	CD8 EMRA
SLAIN1	-0.456852	0.405403	CD8 EMRA
ZNF180	-0.451655	0.405451	CD8 EMRA
COQ4	-0.563255	0.405953	CD8 EMRA
LINC00528	0.819365	0.406169	CD27LO
FAM227B	-1.13617	0.407728	CD8 EMRA
TMEM41A	-0.477058	0.407728	CD8 EMRA
LRRK2	2.6452	0.412792	CD27LO
ITGB1	-0.813521	0.412792	CD8 EMRA
ULK4P1	1.43779	0.41547	CD27LO
LARP7	0.342665	0.41547	CD27LO
GALE	1.30578	0.415673	CD27LO
CASP10	-0.949821	0.416133	CD8 EMRA
TNK2	0.490928	0.417588	CD27LO
NUDT16L1	-0.40085	0.417588	CD8 EMRA
ANKRD13D	0.577759	0.417793	CD27LO
TRAV38-2DV8	-3.46783	0.420519	CD8 EMRA
SPATA20	0.777961	0.421812	CD27LO
RPS6KA2	1.32156	0.421812	CD27LO
DST	2.25218	0.421812	CD27LO
STK19	0.759368	0.422246	CD27LO
MMP11	1.5757	0.429321	CD27LO
ZBTB3	-1.50073	0.429321	CD8 EMRA
PON2	1.04915	0.429321	CD27LO
LOC103908605	-1.75881	0.429321	CD8 EMRA
MSH3	-0.432344	0.429321	CD8 EMRA
NNT-AS1	0.699588	0.429321	CD27LO
CD96	-0.374474	0.429321	CD8 EMRA
H4C3	-1.25826	0.429321	CD8 EMRA
SPTBN1	-0.517452	0.429321	CD8 EMRA
ENTPD3-AS1	-2.65425	0.429321	CD8 EMRA
SLC17A9	1.09986	0.429321	CD27LO
LRP5L	1.11224	0.429321	CD27LO
CSRNP2	0.478735	0.42987	CD27LO
A1BG	-2.07531	0.430429	CD8 EMRA
MS4A7	3.26891	0.430429	CD27LO
SIRPA	3.12506	0.431002	CD27LO
LINC00339	0.884808	0.432831	CD27LO
KLC2	1.34073	0.432831	CD27LO
RAB1B	0.509882	0.432831	CD27LO
HMG20B	0.738469	0.432831	CD27LO
APTR	1.00933	0.432831	CD27LO
DYSF	1.30632	0.432831	CD27LO
BEX4	0.710349	0.432831	CD27LO
NLRP2	1.23451	0.432831	CD27LO
MBOAT2	1.67974	0.432831	CD27LO
MTURN	0.517001	0.432831	CD27LO
MRPL52	0.609686	0.432831	CD27LO
PAGR1	0.574853	0.432831	CD27LO
BRF1	0.500157	0.432831	CD27LO
TRAV12-2	-5.79017	0.432831	CD8 EMRA
NUDT11	0.739049	0.432831	CD27LO
TOMM20	-0.42849	0.433128	CD8 EMRA
GATAD1	0.500573	0.433128	CD27LO
CD40	-1.53286	0.433128	CD8 EMRA
NHSL2	-0.961962	0.433128	CD8 EMRA
KCNN4	-2.5143	0.433128	CD8 EMRA
GPR132	-0.851975	0.436284	CD8 EMRA
WHAMMP2	0.779657	0.436284	CD27LO
ZC3H7B	0.670967	0.436284	CD27LO
ARFIP1	0.644685	0.436284	CD27LO
SNX16	-0.651205	0.436284	CD8 EMRA
FGR	0.611321	0.437985	CD27LO
LSG1	0.347671	0.437985	CD27LO
TIMD4	2.47068	0.437985	CD27LO
ELOA-AS1	-2.14526	0.437985	CD8 EMRA
GK5	0.502529	0.437985	CD27LO
SIGLEC10	1.70972	0.437985	CD27LO
ITK	-0.534971	0.437985	CD8 EMRA
SPIN3	2.41429	0.441251	CD27LO
PIK3IP1	-0.534044	0.441251	CD8 EMRA
H1-5	-1.76481	0.441251	CD8 EMRA
PPCDC	1.48638	0.441251	CD27LO
ALDH4A1	1.88827	0.441251	CD27LO
MLLT11	-0.813047	0.441251	CD8 EMRA
ADAMTS10	0.871864	0.441251	CD27LO
CD55	-0.510005	0.442341	CD8 EMRA
RSL1D1	-0.401109	0.442718	CD8 EMRA
HLA-E	-0.387147	0.442718	CD8 EMRA
SETD5	0.338035	0.442718	CD27LO
EVI5L	-1.0156	0.442718	CD8 EMRA
CEP89	-0.892414	0.442843	CD8 EMRA
KRT73	2.8032	0.442843	CD27LO
CHRAC1	-0.415202	0.442843	CD8 EMRA
ZNF581	-0.72997	0.442843	CD8 EMRA
ANKRD26	0.556461	0.442843	CD27LO
DOLK	-0.788735	0.442843	CD8 EMRA
MCM5	0.572557	0.442843	CD27LO
KLHL4	3.85333	0.442843	CD27LO
SDHC	-0.48925	0.444896	CD8 EMRA
KLF4	2.53435	0.446718	CD27LO
SARS2	1.24013	0.448111	CD27LO
ENO3	1.43756	0.448111	CD27LO
MDC1	0.471172	0.448111	CD27LO
PARVG	0.511704	0.448111	CD27LO
PHOSPHO1	0.993648	0.450892	CD27LO
GATD1	-1.10288	0.450892	CD8 EMRA
HERC2P2	0.639418	0.450892	CD27LO
HDAC11	-1.65196	0.45198	CD8 EMRA
TMEM255A	-0.941217	0.452187	CD8 EMRA
EFCAB11	1.74725	0.452187	CD27LO
FAM104B	-1.1436	0.452187	CD8 EMRA
CFAP70	0.928822	0.452187	CD27LO
GPR153	0.904288	0.452187	CD27LO
EIF2AK3	0.538061	0.452187	CD27LO
TMEM97	-0.660082	0.452187	CD8 EMRA
TGS1	-0.278232	0.452187	CD8 EMRA
TBC1D14	-0.460473	0.45292	CD8 EMRA
BAG3	-0.618957	0.45292	CD8 EMRA
IFRD2	1.16116	0.454708	CD27LO
BCL9	-1.04261	0.45636	CD8 EMRA
LRSAM1	0.835606	0.45973	CD27LO
NDUFB2-AS1	-1.04497	0.45973	CD8 EMRA
RHOH	-0.736502	0.460459	CD8 EMRA
SRSF4	0.466527	0.461567	CD27LO
CLIC2	2.1805	0.463335	CD27LO
DAZAP2	-0.329103	0.464405	CD8 EMRA
MBTD1	0.510088	0.465125	CD27LO
USP40	0.855632	0.465125	CD27LO
NIPAL3	-0.416092	0.465125	CD8 EMRA
LINC00526	0.93574	0.465903	CD27LO
YJU2	-0.472675	0.465903	CD8 EMRA
NR4A1	2.00282	0.465903	CD27LO
GDE1	-0.386665	0.466666	CD8 EMRA
PMM2	0.475858	0.466835	CD27LO
CLTB	-0.493137	0.467775	CD8 EMRA
PLAGL1	1.01081	0.467775	CD27LO
LOC100130992	-2.24372	0.468484	CD8 EMRA
PHACTR2	0.735666	0.468831	CD27LO
ZNF740	0.553168	0.473975	CD27LO
NPM1	-0.310102	0.476546	CD8 EMRA
TNFRSF12A	2.23063	0.476546	CD27LO
TMED2	-0.290904	0.48084	CD8 EMRA
GGH	-1.26446	0.48084	CD8 EMRA
TSPAN14	-0.609546	0.486039	CD8 EMRA
B3GAT3	0.425777	0.48606	CD27LO
ZNF614	0.551851	0.488496	CD27LO
MLF1	0.992929	0.488496	CD27LO
PTPRB	2.62399	0.489196	CD27LO
CWF19L1	0.354435	0.489308	CD27LO
FNDC9	1.45252	0.489308	CD27LO
PTPN23	0.686107	0.489308	CD27LO
SYNJ2	-1.1426	0.489812	CD8 EMRA
VIPR2	1.20466	0.490162	CD27LO
ELMOD2	0.566835	0.490162	CD27LO
ELK3	-0.318805	0.490595	CD8 EMRA
CC2D1B	0.49996	0.490595	CD27LO
RAB19	2.30825	0.490595	CD27LO
CSTF1	-0.357684	0.490595	CD8 EMRA
TEPSIN	0.867081	0.49091	CD27LO
TRO	1.6326	0.490994	CD27LO
RNF25	0.683663	0.490994	CD27LO
ADAL	0.613593	0.492167	CD27LO
RESF1	-0.386137	0.492167	CD8 EMRA
LOC101928370	-2.88107	0.492167	CD8 EMRA
SLC11A1	2.10736	0.492167	CD27LO
NTN4	-3.49022	0.492167	CD8 EMRA
RPS2P32	1.54934	0.492167	CD27LO
BTF3L4	-0.341033	0.493683	CD8 EMRA
LOC105370399	-2.20351	0.494142	CD8 EMRA
KCNMB3	1.03553	0.496101	CD27LO
KLRF1	1.29444	0.496101	CD27LO
CHMP5	0.457555	0.497384	CD27LO
CKB	-2.18416	0.499363	CD8 EMRA
DIP2B	0.514182	0.499363	CD27LO
MGAT4A	-0.522947	0.500679	CD8 EMRA
AP1G2	0.549781	0.500945	CD27LO
PSPH	1.52996	0.500945	CD27LO
LRP12	-3.8765	0.500945	CD8 EMRA
UCHL5	0.349748	0.500945	CD27LO
AMPD3	-1.15817	0.500945	CD8 EMRA
TUBG2	1.03022	0.500945	CD27LO
LOC374443	0.477324	0.500945	CD27LO
LRFN3	-1.43417	0.500945	CD8 EMRA
REXO2	0.466967	0.500945	CD27LO
EID2B	0.765888	0.500945	CD27LO
MCUR1	-0.442123	0.500945	CD8 EMRA
FTX	0.722472	0.500945	CD27LO
MAP1A	-2.6961	0.500945	CD8 EMRA
ULK4P3	1.34067	0.500945	CD27LO
KIFC1	-1.98246	0.500945	CD8 EMRA
TRMT12	0.718798	0.500945	CD27LO
IFIT1	-0.833036	0.500945	CD8 EMRA
FAM66C	0.978438	0.500945	CD27LO
EML2	0.784556	0.500945	CD27LO
PRKAR2A	0.276274	0.500945	CD27LO
DPY19L2P2	1.09942	0.500945	CD27LO
TMIGD2	-2.63604	0.500945	CD8 EMRA
KLHL21	-0.612116	0.500945	CD8 EMRA
SGCD	0.972074	0.500945	CD27LO
RGS5	-1.32644	0.500945	CD8 EMRA
CES2	-0.493861	0.500945	CD8 EMRA
DGKA	0.529948	0.500945	CD27LO
TRAV1-2	-4.26168	0.500945	CD8 EMRA
LSM5	-0.468752	0.500945	CD8 EMRA
VDAC1	-0.354757	0.500945	CD8 EMRA
SERGEF	-0.578123	0.500945	CD8 EMRA
GOLIM4	0.704419	0.500945	CD27LO
CISH	-1.58597	0.500945	CD8 EMRA
MSANTD4	-0.523974	0.500945	CD8 EMRA
ZNHIT2	-0.81882	0.500945	CD8 EMRA
TRBV11-2	-3.78164	0.500945	CD8 EMRA
ABHD16A	0.483944	0.500945	CD27LO
POLA1	0.476211	0.500945	CD27LO
RAB20	2.90822	0.500945	CD27LO
NFYC	-0.374514	0.500945	CD8 EMRA
SH3GLB2	-0.552888	0.500945	CD8 EMRA
LSS	0.637429	0.500945	CD27LO
CEMP1	-1.72563	0.500945	CD8 EMRA
BAD	-1.70987	0.501942	CD8 EMRA
RERE	-0.373343	0.501942	CD8 EMRA
VCAN	2.68787	0.501942	CD27LO
SPTSSA	0.442814	0.501942	CD27LO
ATP8B4	1.682	0.501942	CD27LO
ZHX1	-0.324489	0.501942	CD8 EMRA
KLRC4-KLRK1	0.63293	0.501942	CD27LO
TRBV12-3	-4.28541	0.501942	CD8 EMRA
CCDC82	0.438774	0.501942	CD27LO
ZNF599	1.5408	0.501942	CD27LO
EIF2B2	0.532312	0.501942	CD27LO
TP53I13	0.796699	0.501942	CD27LO
MXI1	-0.521335	0.501942	CD8 EMRA
BTN2A2	0.480047	0.501942	CD27LO
SNORA70	1.23087	0.501942	CD27LO
MRPL34	-0.473463	0.501942	CD8 EMRA
RBM19	-0.352214	0.501942	CD8 EMRA
HBEGF	2.68674	0.501942	CD27LO
MED11	1.01806	0.501942	CD27LO
GFOD1	0.914214	0.501942	CD27LO
LOC100130744	1.34959	0.503391	CD27LO
AGAP6	0.634078	0.505768	CD27LO
SELENOM	0.971888	0.505768	CD27LO
ACOT9	0.46536	0.505768	CD27LO
ARHGAP27	0.55038	0.505768	CD27LO
PRELID2	-1.69901	0.505768	CD8 EMRA
TRAJ35	-1.6306	0.505768	CD8 EMRA
ASB2	-1.94435	0.505768	CD8 EMRA
PLP2	-0.680429	0.506685	CD8 EMRA
ULK4P2	1.53857	0.506685	CD27LO
PIGV	0.709233	0.508016	CD27LO
ARHGEF5	-1.0769	0.508016	CD8 EMRA
MRPL36	-0.446026	0.508016	CD8 EMRA
TMEM101	-1.10693	0.512185	CD8 EMRA
CPVL	2.98489	0.513459	CD27LO
IPP	0.451369	0.513678	CD27LO
ZKSCAN4	0.74353	0.513678	CD27LO
CIAO2B	0.392926	0.51451	CD27LO
SLC36A1	0.715202	0.51451	CD27LO
GUSBP14	0.619195	0.51451	CD27LO
DPP9	0.34934	0.51451	CD27LO
RNPEP	0.469418	0.51451	CD27LO
BBIP1	0.415806	0.51451	CD27LO
SPRY1	-2.17819	0.515	CD8 EMRA
GLRX	-0.797733	0.515334	CD8 EMRA
AGO1	-0.403458	0.515334	CD8 EMRA
SLC50A1	0.531279	0.515334	CD27LO
NOPCHAP1	-0.900439	0.515334	CD8 EMRA
GUSBP15	0.535846	0.515334	CD27LO
ZSWIM8	0.481084	0.515334	CD27LO
GIMAP2	-0.778291	0.515339	CD8 EMRA
IRGM	-2.0031	0.516996	CD8 EMRA
C2orf15	1.19232	0.516996	CD27LO
TOR4A	1.72196	0.516996	CD27LO
TRBV19	-3.78746	0.517967	CD8 EMRA
SH3BP1	0.402636	0.517967	CD27LO
CYB5D2	-1.10047	0.517967	CD8 EMRA
ZNF287	-0.804959	0.517967	CD8 EMRA
PARVB	1.47118	0.517967	CD27LO
SECISBP2	0.307772	0.517967	CD27LO
EPAS1	1.4863	0.517967	CD27LO
MT1E	-0.884027	0.517967	CD8 EMRA
LINC02611	-0.912678	0.517967	CD8 EMRA
MED15	-0.342786	0.517967	CD8 EMRA
POLE	0.701158	0.517967	CD27LO
LTBP2	1.40493	0.518595	CD27LO
TSC1	0.405518	0.518595	CD27LO
CD300E	2.78907	0.518595	CD27LO
HOXA10	1.5493	0.519291	CD27LO
IMPDH2	0.419691	0.519755	CD27LO
ERAL1	0.479273	0.519755	CD27LO
SLCO4C1	0.689797	0.519755	CD27LO
CENPT	1.34833	0.519755	CD27LO
INPP1	0.534814	0.519755	CD27LO
THAP12	-0.281186	0.519755	CD8 EMRA
EZR	-0.504045	0.519755	CD8 EMRA
IVD	0.55509	0.519755	CD27LO
TCF7L2	-0.392643	0.519755	CD8 EMRA
ORMDL2	0.532622	0.519755	CD27LO
B3GALNT2	-0.529802	0.519755	CD8 EMRA
SLC16A6	-0.516056	0.519755	CD8 EMRA
REEP3	-0.408752	0.519755	CD8 EMRA
PAK6	1.05197	0.519755	CD27LO
MSN	-0.412611	0.519755	CD8 EMRA
TWNK	-1.07914	0.519755	CD8 EMRA
TMEM39B	0.605231	0.519755	CD27LO
EFCAB2	-1.53136	0.519755	CD8 EMRA
AQP3	-1.63115	0.519755	CD8 EMRA
ERP27	0.472873	0.519755	CD27LO
SRRM1	-0.266342	0.519755	CD8 EMRA
PPT1	-0.465863	0.519755	CD8 EMRA
TXN	-0.445374	0.519755	CD8 EMRA
B3GNT7	1.69199	0.519755	CD27LO
LRRC8A	-0.424135	0.519755	CD8 EMRA
KRI1	0.503011	0.519755	CD27LO
	2.14088	0.519755	CD27LO
DPH5	-0.480128	0.519755	CD8 EMRA
COX10	-0.462194	0.519755	CD8 EMRA
CPLANE2	1.49413	0.519755	CD27LO
CA5B	-0.423307	0.519755	CD8 EMRA
HEBP2	-0.449716	0.519755	CD8 EMRA
TRIAP1	-0.375602	0.519755	CD8 EMRA
HYOU1	-0.507046	0.519755	CD8 EMRA
IFT172	0.745586	0.519755	CD27LO
LDHA	-0.37874	0.519755	CD8 EMRA
DMTN	-0.929139	0.519755	CD8 EMRA
FKBP1B	1.00548	0.519755	CD27LO
INPP5E	0.857141	0.519755	CD27LO
NIPSNAP2	-0.315442	0.519755	CD8 EMRA
UTS2	1.8849	0.519755	CD27LO
SERPINB6	0.427809	0.519755	CD27LO
CSTA	2.68209	0.519755	CD27LO
ANKRD10	0.48548	0.519755	CD27LO
ZFYVE28	-0.586937	0.519755	CD8 EMRA
ZNF592	-0.385558	0.519755	CD8 EMRA
TRBV6-5	-5.1804	0.519755	CD8 EMRA
NUDT18	-1.90249	0.519755	CD8 EMRA
ASB6	-0.316266	0.519755	CD8 EMRA
ATXN10	-0.371467	0.519959	CD8 EMRA
DHX16	0.452157	0.52094	CD27LO
RNF121	0.63735	0.52094	CD27LO
TRAV27	-2.99535	0.52094	CD8 EMRA
SLC35F6	-0.408147	0.52094	CD8 EMRA
ITM2B	-0.27842	0.52094	CD8 EMRA
PIH1D1	0.953401	0.52094	CD27LO
LAT	-0.400568	0.52094	CD8 EMRA
HECTD4	0.328724	0.52094	CD27LO
MAN1B1-DT	-1.29861	0.5219	CD8 EMRA
TMEM200A	1.42356	0.5219	CD27LO
PHTF2	0.60106	0.5219	CD27LO
RETREG1	-1.17939	0.523556	CD8 EMRA
PIAS3	0.497262	0.523556	CD27LO
BCR	-0.4406	0.523556	CD8 EMRA
PTPDC1	0.849028	0.523556	CD27LO
STK24	-0.261024	0.523556	CD8 EMRA
STMN3	-0.95847	0.523556	CD8 EMRA
NDFIP2	1.85738	0.523556	CD27LO
RIPK3	0.98431	0.523556	CD27LO
CMPK1	-0.31471	0.523556	CD8 EMRA
NDRG1	-0.426397	0.523556	CD8 EMRA
LINC00943	0.79329	0.523556	CD27LO
FCGR2A	1.76358	0.523556	CD27LO
TIMM8A	-0.932793	0.523556	CD8 EMRA
TRAJ44	-2.01954	0.523556	CD8 EMRA
PPARD	0.495449	0.523556	CD27LO
RDH11	0.323472	0.523556	CD27LO
SLC25A35	0.880816	0.523556	CD27LO
ZNF365	-0.931581	0.523556	CD8 EMRA
ATF7IP2	-0.734203	0.523556	CD8 EMRA
TMEM160	-0.949604	0.523556	CD8 EMRA
ELK1	-0.574259	0.523556	CD8 EMRA
EIF2S3	-0.3365	0.523556	CD8 EMRA
TMEM248	-0.271401	0.523556	CD8 EMRA
CHRNE	1.4475	0.523556	CD27LO
EEF1E1	0.539448	0.523556	CD27LO
TMEM106C	-0.607733	0.523556	CD8 EMRA
H2AC20	-0.756469	0.523556	CD8 EMRA
FOXN3	-0.317777	0.523556	CD8 EMRA
H3C12	-1.53383	0.523556	CD8 EMRA
RGL2	0.439679	0.523556	CD27LO
THBS3	0.879283	0.523556	CD27LO
MGAT5	-0.487019	0.523556	CD8 EMRA
KHDC1	-1.07092	0.523556	CD8 EMRA
CHMP7	0.992147	0.523556	CD27LO
CCDC184	2.01024	0.52384	CD27LO
BBS2	0.860341	0.52384	CD27LO
GLYR1	0.473644	0.52462	CD27LO
HYLS1	-0.640774	0.525163	CD8 EMRA
NPDC1	-2.34452	0.525639	CD8 EMRA
OASL	-0.728246	0.525639	CD8 EMRA
MPEG1	2.327	0.525639	CD27LO
KLRB1	1.00883	0.525639	CD27LO
YBX3	-0.947935	0.525639	CD8 EMRA
DOP1B	0.418952	0.525639	CD27LO
EHMT2	0.672021	0.525639	CD27LO
SIRT3	0.630116	0.525639	CD27LO
TRAJ38	-1.65078	0.526102	CD8 EMRA
ZNF689	-0.535987	0.526298	CD8 EMRA
MYH9	-0.376118	0.526298	CD8 EMRA
CD52	-0.868993	0.526298	CD8 EMRA
CFH	-1.4751	0.526298	CD8 EMRA
OLA1	-0.378856	0.526804	CD8 EMRA
RIDA	-1.64202	0.526804	CD8 EMRA
PODN	-1.20314	0.526804	CD8 EMRA
LMAN2L	-2.05634	0.526804	CD8 EMRA
NCL	-0.259804	0.526804	CD8 EMRA
TRBV6-1	-3.19165	0.526804	CD8 EMRA
RPL13AP20	-0.606061	0.528772	CD8 EMRA
CRTAP	-0.590356	0.528772	CD8 EMRA
PATL2	-0.652593	0.528772	CD8 EMRA
AKAP7	0.702864	0.5291	CD27LO
MUC12	1.25261	0.5291	CD27LO
IMPA2	-1.72814	0.529899	CD8 EMRA
ALKBH5	-0.28942	0.529899	CD8 EMRA
STARD9	0.460252	0.530303	CD27LO
FKBP4	-0.590304	0.531886	CD8 EMRA
PLXDC2	2.25744	0.531886	CD27LO
FBXL14	-0.517362	0.531886	CD8 EMRA
KIT	-2.90498	0.531886	CD8 EMRA
LDHB	-0.391751	0.533442	CD8 EMRA
RRS1	-0.580256	0.535081	CD8 EMRA
GPSM1	-2.57437	0.535191	CD8 EMRA
PLPP6	-0.872768	0.535191	CD8 EMRA
ACSL1	0.634938	0.535505	CD27LO
NEAT1	0.582486	0.535613	CD27LO
PABIR1	-0.427115	0.536128	CD8 EMRA
FUZ	0.680508	0.536781	CD27LO
NF2	-0.480833	0.536781	CD8 EMRA
FAM161A	-1.42058	0.536781	CD8 EMRA
SRM	-0.757691	0.536781	CD8 EMRA
SDF4	-0.614917	0.536781	CD8 EMRA
TNFRSF9	1.27491	0.536781	CD27LO
MTLN	0.721276	0.536781	CD27LO
LDLRAP1	-0.729133	0.536781	CD8 EMRA
TRGV3	0.967982	0.539702	CD27LO
APBA3	0.873825	0.540376	CD27LO
ZNF766	-0.260445	0.540376	CD8 EMRA
U2AF2	0.571114	0.540388	CD27LO
MIR4426	-0.604619	0.540388	CD8 EMRA
CAPN5	-1.90759	0.540388	CD8 EMRA
G0S2	2.89517	0.540388	CD27LO
HDLBP	-0.338716	0.540388	CD8 EMRA
LOC101928068	1.12868	0.540388	CD27LO
XPNPEP3	-0.362222	0.540388	CD8 EMRA
RRN3P2	0.498099	0.540388	CD27LO
CFAP20	0.689603	0.541066	CD27LO
CD14	2.36609	0.541066	CD27LO
RABEP2	0.706865	0.541066	CD27LO
TSG101	0.35348	0.541066	CD27LO
SCAMP4	0.709897	0.541066	CD27LO
SIGLEC9	-1.70912	0.542484	CD8 EMRA
SPATA7	-0.697645	0.542532	CD8 EMRA
PEX12	0.638439	0.542928	CD27LO
ARSK	0.557697	0.543825	CD27LO
P4HTM	0.616164	0.544328	CD27LO
DOCK8-AS1	1.08328	0.544328	CD27LO
TRBV6-6	-2.46572	0.545328	CD8 EMRA
RGS10	-0.580397	0.545328	CD8 EMRA
HAUS7	1.65322	0.54609	CD27LO
CXCR3	-1.4662	0.54609	CD8 EMRA
DCUN1D2	0.6442	0.547572	CD27LO
LYN	0.700267	0.547603	CD27LO
SNHG29	-0.482349	0.547603	CD8 EMRA
RSL24D1	-0.340148	0.547603	CD8 EMRA
DIAPH2	-0.347575	0.548427	CD8 EMRA
SLC25A5	-0.330329	0.550814	CD8 EMRA
MCM8	0.737827	0.550814	CD27LO
TCERG1L	1.66547	0.551949	CD27LO
EEF1A1	-0.345609	0.551949	CD8 EMRA
KCNA3	-0.430734	0.552857	CD8 EMRA
LCP1	-0.380623	0.552857	CD8 EMRA
EXOSC8	0.444618	0.552857	CD27LO
TOB1	-0.555593	0.552857	CD8 EMRA
TMEM170B	0.796379	0.552857	CD27LO
LIMD1	0.455341	0.552857	CD27LO
NFATC2	-0.405472	0.552857	CD8 EMRA
NDUFV2	0.44954	0.552857	CD27LO
SLC8A1	2.23876	0.552857	CD27LO
ZDHHC24	-0.601123	0.552857	CD8 EMRA
TRMT10B	-0.451881	0.552857	CD8 EMRA
USP11	0.463251	0.552857	CD27LO
DIMT1	-0.298932	0.552857	CD8 EMRA
HMGN3	0.442776	0.552857	CD27LO
LETM2	0.691548	0.552857	CD27LO
GEMIN4	-0.511056	0.552857	CD8 EMRA
HAVCR2	1.00613	0.552889	CD27LO
ARMCX5	0.484215	0.553518	CD27LO
SEPTIN1	0.809924	0.554933	CD27LO
ROPN1L	1.99036	0.55511	CD27LO
RPS10	-0.8254	0.555195	CD8 EMRA
SLC25A6	-0.574146	0.555195	CD8 EMRA
SNAPC4	0.978104	0.556402	CD27LO
TBL1X	0.393389	0.556402	CD27LO
OR2A1-AS1	-1.40809	0.55663	CD8 EMRA
ZNF605	0.755601	0.55663	CD27LO
EGR2	1.64329	0.556664	CD27LO
MTBP	0.524315	0.556664	CD27LO
MRPS26	0.716689	0.55692	CD27LO
TSPAN5	-0.659889	0.559892	CD8 EMRA
KRTCAP3	2.15505	0.559892	CD27LO
LINC02384	-2.05994	0.559892	CD8 EMRA
MEGF8	1.13508	0.559892	CD27LO
AXL	-1.61175	0.559892	CD8 EMRA
GALNT10	-0.332495	0.559892	CD8 EMRA
BOLA3	-0.600362	0.559892	CD8 EMRA
PLEKHA5	-0.746474	0.559892	CD8 EMRA
PTP4A2	-0.250317	0.559892	CD8 EMRA
TMEM119	-2.43524	0.559892	CD8 EMRA
KDM5B	0.425519	0.559892	CD27LO
WDR74	0.51499	0.559892	CD27LO
GPR155	-0.557177	0.559897	CD8 EMRA
CCDC125	-0.486854	0.560482	CD8 EMRA
RPS10P7	-0.66604	0.560698	CD8 EMRA
CCDC167	-1.21793	0.560698	CD8 EMRA
RPA1	0.28794	0.5608	CD27LO
SRRT	0.509021	0.5608	CD27LO
ZNF784	1.05929	0.560927	CD27LO
SNORA67	1.42872	0.560927	CD27LO
SLC44A2	-0.30869	0.560927	CD8 EMRA
TBC1D10B	-0.904542	0.560927	CD8 EMRA
ARFGAP1	0.744143	0.561082	CD27LO
IKBKG	0.635449	0.561082	CD27LO
CD99P1	-0.495584	0.561082	CD8 EMRA
SMUG1	-1.03836	0.561082	CD8 EMRA
XPOT	-0.281488	0.561082	CD8 EMRA
RPL39L	1.98396	0.563247	CD27LO
GPD2	0.501431	0.563247	CD27LO
ADAT3	-1.95403	0.563618	CD8 EMRA
SYTL1	0.546693	0.563791	CD27LO
MCOLN2	0.642926	0.564154	CD27LO
CEP78	0.535408	0.564154	CD27LO
GPR35	-1.30427	0.564154	CD8 EMRA
PA2G4P4	-0.562646	0.565454	CD8 EMRA
TIMM50	-0.34676	0.565454	CD8 EMRA
TRAV22	-2.79474	0.5656	CD8 EMRA
MFSD2A	-1.94537	0.5656	CD8 EMRA
LACTB2	0.965688	0.5656	CD27LO
TRAV8-4	-3.36055	0.5656	CD8 EMRA
CAAP1	0.385394	0.566874	CD27LO
PSMB8-AS1	0.366298	0.567926	CD27LO
NPRL2	0.718818	0.567926	CD27LO
SLC47A1	2.12514	0.56813	CD27LO
PLBD2	-0.579791	0.56813	CD8 EMRA
PER3	0.638485	0.56813	CD27LO
GDPD1	1.02061	0.569214	CD27LO
TCIRG1	0.884934	0.569214	CD27LO
LINC01145	0.399162	0.569214	CD27LO
IFI35	-0.760053	0.569214	CD8 EMRA
KIR3DL3	1.61403	0.570208	CD27LO
C1orf122	-0.402605	0.570208	CD8 EMRA
PHOSPHO2	1.36174	0.570208	CD27LO
EML3	0.507683	0.570208	CD27LO
GABPB2	-0.425302	0.570208	CD8 EMRA
TCF19	0.497078	0.570238	CD27LO
LOC652276	0.493942	0.570238	CD27LO
TXNDC12	-0.314129	0.570238	CD8 EMRA
MZT2B	-0.490302	0.570678	CD8 EMRA
SLK	-0.231575	0.570678	CD8 EMRA
PNMA1	0.375305	0.570678	CD27LO
SFXN2	1.36054	0.572469	CD27LO
KAT2B	-0.457144	0.572469	CD8 EMRA
DNAAF9	0.427896	0.572469	CD27LO
SEMA4D	-0.378457	0.572469	CD8 EMRA
CALHM6	1.17848	0.572469	CD27LO
KIFAP3	0.335225	0.572469	CD27LO
NDRG2	-0.714507	0.572469	CD8 EMRA
FBXO10	-1.05775	0.572469	CD8 EMRA
HSH2D	0.462996	0.572469	CD27LO
AP4M1	1.40719	0.572469	CD27LO
TRGC2	0.857919	0.572469	CD27LO
SLA	-0.431445	0.572469	CD8 EMRA
UBAP2	-0.380646	0.572469	CD8 EMRA
SPATA2L	1.01597	0.572469	CD27LO
IQCE	-0.720966	0.572469	CD8 EMRA
DUSP11	-0.274796	0.572469	CD8 EMRA
RNF6	-0.32714	0.572469	CD8 EMRA
RPL14	-0.444865	0.572469	CD8 EMRA
CNTLN	1.59288	0.572469	CD27LO
TRAV26-1	-3.72868	0.572469	CD8 EMRA
NUDT4	-0.338263	0.572469	CD8 EMRA
GASK1B	2.30274	0.572469	CD27LO
DET1	1.30421	0.572469	CD27LO
PMEPA1	-2.9151	0.572469	CD8 EMRA
PLEKHA8	-0.481377	0.572469	CD8 EMRA
ZBED5-AS1	-2.42905	0.572469	CD8 EMRA
ANO10	-0.599086	0.572469	CD8 EMRA
CCNG2	0.455294	0.572469	CD27LO
DTHD1	0.812578	0.572469	CD27LO
MIR23AHG	1.75315	0.572469	CD27LO
WDR89	-0.425172	0.572469	CD8 EMRA
BRD3OS	-0.802289	0.572469	CD8 EMRA
GPR135	1.01322	0.572469	CD27LO
PYROXD2	0.55474	0.572469	CD27LO
POLDIP2	-0.488314	0.572469	CD8 EMRA
RXRA	0.814974	0.572469	CD27LO
PANK4	0.552692	0.572469	CD27LO
DMAC2	-0.494222	0.572469	CD8 EMRA
CCDC22	-0.801287	0.572469	CD8 EMRA
VWA5A	-1.14295	0.572469	CD8 EMRA
SNX9	0.79436	0.572469	CD27LO
TMCO6	0.464043	0.572469	CD27LO
ITGB7	-0.40327	0.572469	CD8 EMRA
REREP3	-1.16202	0.572469	CD8 EMRA
HOXC5	2.01045	0.572469	CD27LO
MT1F	-0.662795	0.572469	CD8 EMRA
DMXL2	0.803547	0.572469	CD27LO
LINC02067	-0.523766	0.572469	CD8 EMRA
BCL11B	-0.52488	0.572469	CD8 EMRA
TRAV20	-3.28191	0.572469	CD8 EMRA
SYNJ2BP	0.444368	0.572469	CD27LO
KLHDC7B	-0.688898	0.572469	CD8 EMRA
MOB3C	0.751366	0.572469	CD27LO
TUBGCP4	0.584069	0.572469	CD27LO
RABGGTA	0.585903	0.572469	CD27LO
KCNMB4	-2.13193	0.572469	CD8 EMRA
TRAV2	-2.29558	0.572469	CD8 EMRA
TMBIM1	-0.392081	0.572469	CD8 EMRA
CLIC3	-1.01973	0.572469	CD8 EMRA
UBQLN4	-0.537105	0.572469	CD8 EMRA
WHAMMP3	0.502122	0.572469	CD27LO
GEMIN5	0.395101	0.572469	CD27LO
CD247	0.334347	0.572469	CD27LO
SPATS2	0.389797	0.572469	CD27LO
NPC2	-0.512712	0.572469	CD8 EMRA
PLEC	-0.556451	0.572469	CD8 EMRA
BLZF1	0.363225	0.572469	CD27LO
HLTF	0.434676	0.572469	CD27LO
TYROBP	0.897814	0.572469	CD27LO
TTC38	0.558452	0.572469	CD27LO
CFDP1	-0.315498	0.572469	CD8 EMRA
TASP1	0.36534	0.572469	CD27LO
LOC100505715	-2.12711	0.572469	CD8 EMRA
RTN3	-0.374903	0.572469	CD8 EMRA
USP20	0.478492	0.572469	CD27LO
SUFU	-0.572969	0.572469	CD8 EMRA
LINC02325	2.23639	0.572469	CD27LO
TMEM102	1.05136	0.572539	CD27LO
TSPOAP1	0.537767	0.572539	CD27LO
USP34	0.238739	0.572539	CD27LO
ALG12	0.478313	0.575517	CD27LO
BRI3BP	0.966054	0.575517	CD27LO
MSANTD2	0.64946	0.575792	CD27LO
PLIN2	-0.280218	0.575928	CD8 EMRA
SIGLEC17P	-0.719733	0.576484	CD8 EMRA
SAMD4B	0.349992	0.576571	CD27LO
HPSE	1.04244	0.577057	CD27LO
HLA-DMB	0.912834	0.5784	CD27LO
TAF1C	1.02034	0.578486	CD27LO
SLC35B2	0.385395	0.578706	CD27LO
ICAM2	0.573938	0.578706	CD27LO
DUSP18	-0.470805	0.579214	CD8 EMRA
TRPC3	1.5117	0.580234	CD27LO
NFKBIL1	0.957736	0.581065	CD27LO
CDK2AP1	-0.519329	0.581065	CD8 EMRA
PHF5A	-0.523523	0.581065	CD8 EMRA
ZNF671	1.13467	0.581444	CD27LO
TMEM11	-0.471815	0.58182	CD8 EMRA
TBXAS1	1.72135	0.582925	CD27LO
CTC-338M12.4	-0.860829	0.583734	CD8 EMRA
SMC6	0.293659	0.583734	CD27LO
TAF11	0.338754	0.584224	CD27LO
COA3	-1.22198	0.584224	CD8 EMRA
FASTKD1	0.600054	0.584224	CD27LO
PPP1R3E	0.785331	0.584224	CD27LO
SEH1L	0.567083	0.584224	CD27LO
MRPL9	0.461388	0.584884	CD27LO
NECAB1	-1.72118	0.585171	CD8 EMRA
EMC3	-0.301527	0.585171	CD8 EMRA
ADAMTS1	-2.00198	0.585171	CD8 EMRA
LSM2	0.497058	0.585171	CD27LO
GTF3C4	-0.490389	0.585171	CD8 EMRA
CERCAM	-1.69877	0.585474	CD8 EMRA
ELAVL1	0.325984	0.585705	CD27LO
POLL	-0.883961	0.585847	CD8 EMRA
TARS2	0.476434	0.585847	CD27LO
SCUBE3	0.853578	0.585847	CD27LO
SLC66A1	0.634312	0.585847	CD27LO
SUMO1P3	0.435654	0.585847	CD27LO
TRAF3IP2-AS1	0.477634	0.585847	CD27LO
NDUFS5	-0.457188	0.585847	CD8 EMRA
LOC101927954	0.95052	0.585969	CD27LO
PSMB4	0.51495	0.586054	CD27LO
ZNF563	-2.45459	0.586054	CD8 EMRA
ZMYM2	0.280572	0.586054	CD27LO
TIMM29	-0.436569	0.586054	CD8 EMRA
LRRC8C	-0.432701	0.586054	CD8 EMRA
	1.24175	0.586299	CD27LO
SRSF1	0.372993	0.586299	CD27LO
ABHD1	1.40297	0.586567	CD27LO
ABHD14B	-0.608941	0.587618	CD8 EMRA
TRAV25	-3.47893	0.587618	CD8 EMRA
TCAIM	-0.466777	0.588542	CD8 EMRA
HIP1	0.840437	0.588753	CD27LO
URB1-AS1	0.664065	0.588753	CD27LO
SREBF1	0.646792	0.588753	CD27LO
MCCC2	0.374257	0.588753	CD27LO
MSL3P1	-2.14626	0.588753	CD8 EMRA
NT5C2	0.264155	0.590841	CD27LO
PNRC1	-0.319493	0.591673	CD8 EMRA
ZNF175	0.939417	0.591673	CD27LO
ZNF668	-0.55148	0.591991	CD8 EMRA
TIMM22	-0.536548	0.591991	CD8 EMRA
MOB2	0.376569	0.592525	CD27LO
HERC2P9	0.605912	0.592783	CD27LO
BCOR	-0.398802	0.592783	CD8 EMRA
C20orf27	-0.883225	0.592783	CD8 EMRA
KIAA0895L	1.42769	0.592892	CD27LO
GFER	-0.553776	0.592892	CD8 EMRA
PIF1	1.13771	0.592892	CD27LO
AMMECR1L	-0.326333	0.592892	CD8 EMRA
PLAC8	0.537305	0.592892	CD27LO
TRIM32	-0.499059	0.592892	CD8 EMRA
POC1A	-1.72847	0.592892	CD8 EMRA
KPNA5	-0.449462	0.592892	CD8 EMRA
FASTK	0.488802	0.592892	CD27LO
PPIL3	0.645933	0.592892	CD27LO
TESPA1	0.504195	0.592892	CD27LO
ZNF682	0.614388	0.592892	CD27LO
TPCN1	-0.705136	0.592892	CD8 EMRA
SIRPB1	2.39964	0.592892	CD27LO
PHB	-0.425477	0.592892	CD8 EMRA
TRAV24	-3.81466	0.592892	CD8 EMRA
P2RX7	0.730669	0.592892	CD27LO
FEZ2	0.526619	0.592892	CD27LO
NAA40	0.684791	0.592892	CD27LO
THG1L	0.838994	0.592892	CD27LO
NAPRT	1.09158	0.592892	CD27LO
TRGV9	1.36454	0.592892	CD27LO
ZBTB40	0.332766	0.59325	CD27LO
FCN1	2.54134	0.59325	CD27LO
SLC44A1	-0.429457	0.594005	CD8 EMRA
DUS2	0.456041	0.594005	CD27LO
CASS4	-1.64989	0.594134	CD8 EMRA
RNF13	-0.295687	0.594249	CD8 EMRA
TRIM24	-0.280556	0.594249	CD8 EMRA
CEBPB	0.515713	0.594249	CD27LO
ACSL6	-1.33312	0.594249	CD8 EMRA
FKBP5	-0.471448	0.594249	CD8 EMRA
IKZF1	-0.291573	0.594249	CD8 EMRA
LOC100506606	1.26001	0.594249	CD27LO
UQCC2	1.27234	0.594249	CD27LO
BLMH	-0.41992	0.594249	CD8 EMRA
COG4	-0.456353	0.594249	CD8 EMRA
RHBDD2	-0.524831	0.594249	CD8 EMRA
TBC1D30	-2.77998	0.594946	CD8 EMRA
SFXN5	0.704681	0.59498	CD27LO
GCSAM	2.20887	0.595326	CD27LO
RIPOR2	-0.275636	0.595326	CD8 EMRA
SMG8	-0.377371	0.595326	CD8 EMRA
C12orf42	-0.602053	0.595326	CD8 EMRA
MIR181A1HG	-2.67475	0.595326	CD8 EMRA
HADHA	-0.488957	0.595326	CD8 EMRA
INSYN2B	1.10472	0.595326	CD27LO
SRP72	-0.237454	0.595326	CD8 EMRA
ZNF473	0.646124	0.595326	CD27LO
PCED1B-AS1	-0.507468	0.595326	CD8 EMRA
STK11	-0.498603	0.595326	CD8 EMRA
ZNF382	-1.25688	0.595326	CD8 EMRA
TC2N	-0.528016	0.595326	CD8 EMRA
RAD51C	0.456333	0.595326	CD27LO
MIR9-1HG	0.713273	0.59614	CD27LO
FCSK	1.02811	0.596786	CD27LO
USP6NL	1.84267	0.596786	CD27LO
TTYH3	1.86007	0.596786	CD27LO
MRPS17	-0.733374	0.596786	CD8 EMRA
STPG1	-1.47683	0.596786	CD8 EMRA
CDKN3	0.72846	0.596786	CD27LO
ASCL2	-0.839061	0.596957	CD8 EMRA
ARHGEF35-AS1	-1.39621	0.596957	CD8 EMRA
EXOC1	0.444357	0.596957	CD27LO
SIRT7	0.603755	0.596957	CD27LO
RPL7	-0.397522	0.596957	CD8 EMRA
AK1	1.11131	0.596957	CD27LO
SLC35A1	0.470212	0.596957	CD27LO
MAP7D3	0.377852	0.597011	CD27LO
KCTD7	-0.480273	0.597011	CD8 EMRA
OSBPL2	0.359858	0.597011	CD27LO
WDPCP	0.365865	0.597011	CD27LO
ALDH5A1	1.24513	0.597011	CD27LO
IFFO1	0.512426	0.597011	CD27LO
DCAF4	-0.527243	0.597056	CD8 EMRA
ASB1	-0.407882	0.597477	CD8 EMRA
HSP90B2P	-0.528725	0.597757	CD8 EMRA
ITGA5	-0.455671	0.600085	CD8 EMRA
C9orf131	1.17081	0.600085	CD27LO
GYPC	-0.641824	0.600085	CD8 EMRA
EDARADD	-1.27305	0.600085	CD8 EMRA
CXXC4	-0.893251	0.600085	CD8 EMRA
CEP170	-0.361412	0.600085	CD8 EMRA
MAN2C1	0.800727	0.600085	CD27LO
TNFRSF18	2.73554	0.600085	CD27LO
KLRC4	0.572655	0.600085	CD27LO
ZNF572	-2.57619	0.600085	CD8 EMRA
RNF38	-0.26342	0.600085	CD8 EMRA
GLCE	-0.695765	0.600085	CD8 EMRA
LGALS8	-0.205659	0.600085	CD8 EMRA
TYK2	0.889096	0.600085	CD27LO
METTL17	0.580198	0.600085	CD27LO
CCR1	2.03689	0.600085	CD27LO
SSH3	0.819027	0.600085	CD27LO
THUMPD2	0.384708	0.600085	CD27LO
C19orf48	0.598939	0.600085	CD27LO
FLOT2	-0.531325	0.600085	CD8 EMRA
CCHCR1	0.824456	0.600085	CD27LO
RFLNB	-0.805875	0.600085	CD8 EMRA
OPN3	-0.566761	0.600085	CD8 EMRA
AASS	0.782433	0.600085	CD27LO
CINP	-0.547208	0.600085	CD8 EMRA
PBX3	0.331622	0.600085	CD27LO
FCGR2B	-0.79892	0.600352	CD8 EMRA
MCM3AP	0.29442	0.600352	CD27LO
	-1.63249	0.600352	CD8 EMRA
APBB3	0.955429	0.600352	CD27LO
ELMO1	-0.327833	0.600352	CD8 EMRA
SNX21	-1.56787	0.600391	CD8 EMRA
GOLM2	-0.264039	0.600391	CD8 EMRA
UBXN7	-0.387195	0.600632	CD8 EMRA
FOSL1	1.76238	0.600632	CD27LO
HSP90B1	-0.320939	0.600632	CD8 EMRA
TSPOAP1-AS1	0.448906	0.600632	CD27LO
TTC12	0.726239	0.600632	CD27LO
BOLA2B	-0.476965	0.600632	CD8 EMRA
KIF24	1.06955	0.601533	CD27LO
NRM	-0.774792	0.602246	CD8 EMRA
DNAH1	0.451013	0.602879	CD27LO
MPRIP	-0.315229	0.603034	CD8 EMRA
	-0.896911	0.603161	CD8 EMRA
PPP1R12C	0.533803	0.603161	CD27LO
TRAV10	-2.95095	0.603245	CD8 EMRA
LYPLA2	0.424836	0.603245	CD27LO
ATG4C	-1.29566	0.605111	CD8 EMRA
MTOR	0.299944	0.605111	CD27LO
ZNF32	-0.390309	0.605111	CD8 EMRA
GBA2	0.394268	0.605111	CD27LO
DOCK6	-2.24853	0.605111	CD8 EMRA
TRBV7-7	2.03479	0.605111	CD27LO
KEAP1	-0.880174	0.605346	CD8 EMRA
ZNF846	0.473917	0.607654	CD27LO
PTDSS1	-0.360773	0.607654	CD8 EMRA
B4GALT7	0.671473	0.607654	CD27LO
SIN3B	0.492657	0.610164	CD27LO
EEF1D	-0.482498	0.610164	CD8 EMRA
SDR42E2	-1.33471	0.610164	CD8 EMRA
CRYBG2	-1.4745	0.610585	CD8 EMRA
SUMO4	1.15208	0.611397	CD27LO
RCOR1	0.36412	0.611397	CD27LO
RPRD2	-0.268213	0.611397	CD8 EMRA
SLC2A4RG	0.359062	0.611397	CD27LO
GPR55	-2.6676	0.611397	CD8 EMRA
PFDN2	0.271443	0.611397	CD27LO
MCF2L	1.28438	0.611397	CD27LO
MTHFD2	0.552108	0.611397	CD27LO
S100A10	-0.517817	0.611397	CD8 EMRA
TBK1	0.433893	0.611568	CD27LO
TXK	1.34945	0.611613	CD27LO
HLA-G	-0.761266	0.611906	CD8 EMRA
QSOX2	0.779584	0.611906	CD27LO
TM7SF2	0.664978	0.611906	CD27LO
ZNF227	-0.378626	0.613753	CD8 EMRA
RABL2A	0.446947	0.613753	CD27LO
WDR26	0.280657	0.615781	CD27LO
NUDT4P2	-0.320721	0.615781	CD8 EMRA
TMCO3	0.351675	0.615781	CD27LO
NUDT4B	-0.317953	0.615781	CD8 EMRA
TAB1	0.68886	0.615781	CD27LO
CREB3L2	0.30622	0.615781	CD27LO
KIAA0513	-1.01435	0.615781	CD8 EMRA
C4orf33	0.415781	0.616178	CD27LO
PHF10	0.330916	0.616178	CD27LO
SPEF2	-1.1664	0.616178	CD8 EMRA
RASGRP1	-0.334546	0.617424	CD8 EMRA
MRPS7	-0.396589	0.617424	CD8 EMRA
MSH6	-0.380639	0.617424	CD8 EMRA
PRKDC	0.21627	0.617424	CD27LO
ZNF707	0.746014	0.617424	CD27LO
EIF3E	-0.261127	0.617424	CD8 EMRA
NUF2	0.944999	0.617424	CD27LO
EML2-AS1	1.12907	0.617424	CD27LO
VNN2	0.453861	0.617549	CD27LO
TBPL1	-0.253339	0.617549	CD8 EMRA
IDH3A	0.377786	0.617549	CD27LO
RASSF7	0.421045	0.617549	CD27LO
BICDL1	0.446373	0.617549	CD27LO
UBE3D	-0.692996	0.617959	CD8 EMRA
ATMIN	-0.244217	0.617959	CD8 EMRA
PDE4B	-1.1839	0.618921	CD8 EMRA
RNASE6	-2.0888	0.618921	CD8 EMRA
KAT5	-0.455589	0.619044	CD8 EMRA
C1orf162	-0.866176	0.61905	CD8 EMRA
ABCB10	0.335297	0.62053	CD27LO
MEF2A	-0.283916	0.621089	CD8 EMRA
RPP40	2.17685	0.622119	CD27LO
ZKSCAN7	0.892275	0.622119	CD27LO
DOCK5	-1.55087	0.622119	CD8 EMRA
DUSP23	0.544908	0.622119	CD27LO
MST1P2	1.81894	0.622119	CD27LO
HNRNPM	-0.19061	0.622119	CD8 EMRA
MCTP2	0.284526	0.622119	CD27LO
	1.57768	0.622119	CD27LO
RPL15	-0.406782	0.622119	CD8 EMRA
ZSCAN26	0.414358	0.622119	CD27LO
TXNRD2	0.466487	0.622119	CD27LO
MGLL	2.02575	0.622119	CD27LO
WBP1	1.38766	0.622119	CD27LO
ALKBH7	-0.842237	0.622119	CD8 EMRA
GAS1	-1.01377	0.622119	CD8 EMRA
HUS1	-0.282753	0.622119	CD8 EMRA
PLD3	-0.782898	0.622119	CD8 EMRA
ZDHHC21	0.376271	0.622119	CD27LO
BCKDHA	0.462985	0.622119	CD27LO
ZNF461	0.482622	0.622119	CD27LO
CLPB	-0.863713	0.622119	CD8 EMRA
DYNC1LI2	0.487668	0.622119	CD27LO
DAP3	-0.357683	0.622119	CD8 EMRA
IL2RG	-0.404766	0.622119	CD8 EMRA
GCN1	0.377405	0.622119	CD27LO
NGLY1	0.376597	0.622119	CD27LO
DANCR	-0.451546	0.622119	CD8 EMRA
DOCK9	-0.382597	0.622119	CD8 EMRA
PAN3	0.240587	0.622119	CD27LO
ZNF629	1.67406	0.622119	CD27LO
CCZ1	0.292088	0.622119	CD27LO
PTPRK-AS1	-2.30467	0.622119	CD8 EMRA
CC2D2B	1.23529	0.622119	CD27LO
ENTPD1	0.606508	0.622119	CD27LO
SPATA24	-1.67735	0.622119	CD8 EMRA
FAM210B	-0.30359	0.622119	CD8 EMRA
ERLIN2	0.384609	0.622119	CD27LO
PRDX6	-0.312396	0.622119	CD8 EMRA
PSMC6	0.556281	0.622119	CD27LO
LOC102724219	2.80103	0.622119	CD27LO
IPO5P1	0.452579	0.622119	CD27LO
OTUD7A	-1.1533	0.622119	CD8 EMRA
LCAT	1.24129	0.622119	CD27LO
CDPF1	1.36755	0.622119	CD27LO
LGALS1	-0.920599	0.622119	CD8 EMRA
STAMBP	0.319699	0.622119	CD27LO
LMNB2	0.406361	0.622119	CD27LO
PCED1B	-0.5143	0.622119	CD8 EMRA
HIVEP3	-0.399075	0.622119	CD8 EMRA
ALKBH2	1.55575	0.622119	CD27LO
ID3	3.12337	0.622119	CD27LO
KNOP1	-0.58387	0.622119	CD8 EMRA
EIF2S1	0.280149	0.622119	CD27LO
LIN7B	0.901312	0.622119	CD27LO
LACTB	0.348883	0.622119	CD27LO
	2.61759	0.622119	CD27LO
TRNAU1AP	0.391442	0.622119	CD27LO
SOCS6	1.8624	0.622119	CD27LO
CLNS1A	-0.463477	0.622119	CD8 EMRA
RRAGD	-1.16855	0.622119	CD8 EMRA
DLG5	0.566586	0.622119	CD27LO
POLB	0.383416	0.622119	CD27LO
ZGRF1	0.553674	0.622119	CD27LO
STIM2	-0.251171	0.622119	CD8 EMRA
POLR2E	-0.592358	0.622119	CD8 EMRA
ZNF891	1.03889	0.622119	CD27LO
LOC102724843	2.87835	0.622119	CD27LO
FOXP4	-0.535738	0.622119	CD8 EMRA
BAG4	-0.303362	0.622119	CD8 EMRA
RPS2	-0.439935	0.62281	CD8 EMRA
ASPRV1	1.41595	0.62281	CD27LO
PTMA	-0.236982	0.62281	CD8 EMRA
TATDN3	0.413034	0.62281	CD27LO
PLAAT2	1.01806	0.62281	CD27LO
SPIDR	-0.283612	0.62281	CD8 EMRA
DDX17	0.344316	0.62281	CD27LO
SH2D1B	2.26314	0.62281	CD27LO
ZNF544	0.439951	0.62418	CD27LO
CDKL1	0.38551	0.624818	CD27LO
GHRLOS	0.540812	0.624818	CD27LO
RUFY3	0.328494	0.625546	CD27LO
NEU1	0.305227	0.625663	CD27LO
DTNBP1	0.361881	0.626572	CD27LO
RACGAP1	-0.804051	0.626572	CD8 EMRA
ZNF397	-0.763105	0.626572	CD8 EMRA
MSL2	-0.45608	0.628188	CD8 EMRA
BCDIN3D	0.657486	0.628188	CD27LO
OSBPL5	0.667597	0.628188	CD27LO
SERPINF1	1.81415	0.628188	CD27LO
SSRP1	0.293671	0.628188	CD27LO
STX5	0.465889	0.628188	CD27LO
IDI2	0.699285	0.628188	CD27LO
BACH2	0.996953	0.628188	CD27LO
RAB40C	1.06246	0.628188	CD27LO
ADAM9	0.62617	0.628188	CD27LO
SDR39U1	-0.682724	0.628188	CD8 EMRA
WASH7P	0.488669	0.628188	CD27LO
DGKE	0.443718	0.628188	CD27LO
RING1	0.425847	0.628188	CD27LO
ZNF225	-0.940991	0.628188	CD8 EMRA
PRKAG2-AS1	1.2155	0.628188	CD27LO
DMPK	-0.570044	0.628188	CD8 EMRA
MRPL30	-0.344053	0.628188	CD8 EMRA
SKI	-0.466296	0.628188	CD8 EMRA
TRBV2	-3.52745	0.628188	CD8 EMRA
RPS25	-0.44077	0.628188	CD8 EMRA
PET100	-0.340611	0.628188	CD8 EMRA
CLN5	-0.472553	0.628188	CD8 EMRA
MIPEP	0.468668	0.628188	CD27LO
TRAV8-1	-2.59808	0.628188	CD8 EMRA
MCU	-0.538838	0.628188	CD8 EMRA
LINC01560	-2.29263	0.628188	CD8 EMRA
DPYSL2	-0.47043	0.628714	CD8 EMRA
BATF	-0.790163	0.62897	CD8 EMRA
TRIM28	0.269273	0.62897	CD27LO
LIN52	0.512025	0.62897	CD27LO
RBM25	0.353824	0.62897	CD27LO
LOC102723360	2.5372	0.62897	CD27LO
SNORD50B	0.826091	0.628982	CD27LO
PPM1M	-0.360368	0.628982	CD8 EMRA
RAB11FIP5	-0.533775	0.628982	CD8 EMRA
ZNF69	-0.999447	0.628982	CD8 EMRA
VIRMA	-0.270955	0.629538	CD8 EMRA
WDR76	-0.31504	0.629565	CD8 EMRA
PEX11A	-1.55853	0.630039	CD8 EMRA
LIPE-AS1	0.568265	0.630833	CD27LO
PINX1	-0.368664	0.630833	CD8 EMRA
CYBB	1.71007	0.630833	CD27LO
SFXN4	-1.04768	0.630833	CD8 EMRA
FAM20B	0.336949	0.630833	CD27LO
NICN1	-0.774568	0.630833	CD8 EMRA
MAST2	0.426962	0.630833	CD27LO
PRKRA	0.272541	0.630833	CD27LO
LINC00239	-1.60826	0.630833	CD8 EMRA
LRIF1	0.376433	0.630833	CD27LO
FAM200A	-0.736966	0.630859	CD8 EMRA
DNAAF10	1.08168	0.630977	CD27LO
PCTP	0.601437	0.630977	CD27LO
CERT1	0.330014	0.631112	CD27LO
LPGAT1	0.274822	0.631242	CD27LO
DLAT	-0.272699	0.631242	CD8 EMRA
LPAR3	2.27513	0.631242	CD27LO
EP400	0.295736	0.631957	CD27LO
ABHD2	0.293621	0.633001	CD27LO
EIF3H	-0.256181	0.633001	CD8 EMRA
GRAP	-0.865413	0.633001	CD8 EMRA
FHAD1	-1.32603	0.633001	CD8 EMRA
IFI30	2.08537	0.633027	CD27LO
DDX56	0.527538	0.633027	CD27LO
NFKB2	0.5424	0.633027	CD27LO
RAB34	2.3475	0.633027	CD27LO
CHD7	0.41985	0.633027	CD27LO
LOC102724951	2.69043	0.633326	CD27LO
RPL23A	-0.450107	0.63373	CD8 EMRA
PLEKHO2	-0.626283	0.63373	CD8 EMRA
ANKRD54	0.869874	0.63373	CD27LO
FAM136A	0.386772	0.63373	CD27LO
MRPS18B	-0.470039	0.63373	CD8 EMRA
PSD4	0.356661	0.63373	CD27LO
SPATA33	-0.738082	0.63373	CD8 EMRA
SYNM	-1.44817	0.63373	CD8 EMRA
PHTF1	0.509673	0.63373	CD27LO
UBXN4	0.397246	0.63373	CD27LO
RPL36AL	-0.514431	0.63373	CD8 EMRA
CETN2	-0.581217	0.63373	CD8 EMRA
TMEM204	-1.54002	0.63373	CD8 EMRA
ID2	0.509868	0.63373	CD27LO
ROCK2	0.295149	0.63373	CD27LO
NECTIN3	-0.847423	0.63373	CD8 EMRA
CYP2U1	0.539403	0.63373	CD27LO
CPT2	0.610628	0.63373	CD27LO
ZNF675	-0.272112	0.63373	CD8 EMRA
KLF16	0.595387	0.63373	CD27LO
PPP1R13B	0.37921	0.63373	CD27LO
GNG7	-1.39166	0.63373	CD8 EMRA
RPL23P8	-0.609378	0.63373	CD8 EMRA
TMEM79	0.89148	0.63373	CD27LO
CPNE2	-1.52568	0.63462	CD8 EMRA
ZAP70	0.598603	0.634991	CD27LO
SLC25A37	0.432439	0.634991	CD27LO
SACM1L	0.461121	0.635426	CD27LO
REM2	0.695837	0.63549	CD27LO
FBLN5	-2.17022	0.635725	CD8 EMRA
ARRB1	0.47388	0.636873	CD27LO
LRRC1	-0.668422	0.636873	CD8 EMRA
RGS12	0.853451	0.636873	CD27LO
EIF3F	-0.353774	0.636873	CD8 EMRA
TIAL1	0.46701	0.637889	CD27LO
RPS4X	-0.493741	0.637889	CD8 EMRA
ATP5MC1	-0.509786	0.637889	CD8 EMRA
C1RL	0.477275	0.637889	CD27LO
ACBD3	-0.240105	0.637889	CD8 EMRA
SEC22C	0.326889	0.637889	CD27LO
ZNF271P	-0.255332	0.638737	CD8 EMRA
INPP4B	-0.789332	0.638737	CD8 EMRA
WDR59	0.446182	0.638737	CD27LO
YPEL1	0.3744	0.638737	CD27LO
ILKAP	0.417385	0.638737	CD27LO
ZNF80	0.86328	0.638737	CD27LO
LRRFIP1	-0.185321	0.638737	CD8 EMRA
ZCCHC9	0.42574	0.638737	CD27LO
MIR3064	0.726155	0.638737	CD27LO
HDDC3	1.03019	0.638737	CD27LO
CLPTM1L	0.433567	0.638737	CD27LO
ZNF449	0.527049	0.638737	CD27LO
CGAS	-0.335029	0.638737	CD8 EMRA
GMPPA	-0.476576	0.640136	CD8 EMRA
AGER	1.00495	0.640136	CD27LO
INPPL1	0.499011	0.640136	CD27LO
GMEB2	-0.312877	0.640136	CD8 EMRA
OCEL1	0.569097	0.640136	CD27LO
CHPT1	0.67075	0.640136	CD27LO
PRR7	0.570304	0.640136	CD27LO
ZSCAN21	0.564579	0.640136	CD27LO
CRSP8P	-0.56271	0.640136	CD8 EMRA
CDHR3	1.50076	0.640136	CD27LO
IFNGR1	0.452339	0.640136	CD27LO
NUTF2	-0.44235	0.640216	CD8 EMRA
CACNB2	1.13238	0.640216	CD27LO
KIAA0753	-0.392018	0.640216	CD8 EMRA
PKNOX1	-0.311387	0.640216	CD8 EMRA
TMEM267	0.319604	0.640432	CD27LO
CMTM8	2.11208	0.640519	CD27LO
GEMIN2	0.573061	0.640519	CD27LO
ZNF646	-0.425776	0.640519	CD8 EMRA
CTSA	-0.503248	0.640983	CD8 EMRA
ZNF37A	0.337851	0.640983	CD27LO
HERPUD2-AS1	0.92379	0.641151	CD27LO
LINC02256	0.893422	0.641151	CD27LO
SEC61A1	-0.316133	0.641151	CD8 EMRA
C19orf25	-1.02106	0.641545	CD8 EMRA
AZI2	-0.280784	0.641713	CD8 EMRA
TRMT10C	-0.266405	0.643569	CD8 EMRA
KANSL3	0.251647	0.643569	CD27LO
DNAJB14	0.277099	0.643569	CD27LO
TMEM250	-0.803767	0.643569	CD8 EMRA
NOP53	-0.388162	0.644684	CD8 EMRA
RARS2	0.322405	0.644924	CD27LO
XBP1	-0.335079	0.644924	CD8 EMRA
MVD	0.53406	0.645103	CD27LO
GCC1	-0.477018	0.646032	CD8 EMRA
WDR44	-0.257661	0.647237	CD8 EMRA
GOLGA2	0.305115	0.647237	CD27LO
SPRYD7	0.324649	0.647327	CD27LO
HFE	-2.03524	0.64738	CD8 EMRA
ESD	-0.318537	0.64738	CD8 EMRA
LGALS3BP	-1.47179	0.64738	CD8 EMRA
WAPL	-0.204268	0.648096	CD8 EMRA
XRCC1	-0.475808	0.648524	CD8 EMRA
MIGA2	0.967321	0.64902	CD27LO
PIGP	-0.712901	0.64902	CD8 EMRA
MEST	-1.96552	0.649094	CD8 EMRA
STX2	-0.418284	0.649575	CD8 EMRA
NBPF25P	0.266386	0.649575	CD27LO
INPP4A	-0.227873	0.649575	CD8 EMRA
ARGLU1	0.340746	0.649575	CD27LO
PARP10	0.419075	0.649575	CD27LO
WDR25	1.40324	0.649575	CD27LO
ADAM28	1.98541	0.649602	CD27LO
MYO1D	-0.558123	0.649632	CD8 EMRA
LIAS	-0.551684	0.650683	CD8 EMRA
RCL1	-0.389965	0.650683	CD8 EMRA
GTF2E2	-0.258337	0.650683	CD8 EMRA
VPS13D	0.211892	0.650683	CD27LO
PLA2G6	0.450097	0.650683	CD27LO
RP9P	0.416782	0.650683	CD27LO
LYZ	2.35162	0.650683	CD27LO
MCM3	0.533863	0.651223	CD27LO
PIN4	-0.648932	0.651223	CD8 EMRA
SLC35C2	0.353299	0.651223	CD27LO
TOLLIP	0.553198	0.651223	CD27LO
UBA1	-0.389287	0.651223	CD8 EMRA
HECTD3	0.514309	0.651223	CD27LO
PPIL1	-0.487215	0.651223	CD8 EMRA
CD3E	-0.455051	0.651223	CD8 EMRA
FTH1	-0.467535	0.651223	CD8 EMRA
LILRB2	2.03779	0.651223	CD27LO
SCAMP1-AS1	-0.606605	0.651223	CD8 EMRA
NLRC3	0.274105	0.651223	CD27LO
NT5DC1	-0.262467	0.651223	CD8 EMRA
SNX29	-0.364291	0.651223	CD8 EMRA
ARIH2OS	-0.842845	0.651223	CD8 EMRA
SQOR	-0.395598	0.651223	CD8 EMRA
TP53	0.426188	0.651223	CD27LO
MYG1	-0.711738	0.651223	CD8 EMRA
ACYP2	-0.572066	0.651223	CD8 EMRA
RPL5	-0.324011	0.651223	CD8 EMRA
AATF	-0.324537	0.651223	CD8 EMRA
PHKG2	0.486682	0.651347	CD27LO
PIGW	0.565809	0.651347	CD27LO
TRAV30	-3.44339	0.651347	CD8 EMRA
RNF144B	1.86713	0.651347	CD27LO
MIR3654	-0.585108	0.651347	CD8 EMRA
THEM6	-1.40479	0.651347	CD8 EMRA
MAK16	-0.231864	0.651347	CD8 EMRA
IGBP1	-0.361879	0.651347	CD8 EMRA
CHP1P2	0.976836	0.651347	CD27LO
NKAPD1	-0.255926	0.651347	CD8 EMRA
QRSL1	0.46213	0.651347	CD27LO
PUS7	-0.67964	0.651347	CD8 EMRA
RHOQ-AS1	0.778324	0.651347	CD27LO
MPV17L2	-0.590412	0.651347	CD8 EMRA
TRBV6-2	-2.87723	0.651347	CD8 EMRA
NFKBID	0.872947	0.651347	CD27LO
P2RX4	0.393418	0.651347	CD27LO
FAM131B	-1.22058	0.651347	CD8 EMRA
TIPARP-AS1	1.16746	0.651347	CD27LO
SLC43A3	-0.569925	0.651347	CD8 EMRA
TNK1	1.26925	0.651347	CD27LO
KNTC1	0.503403	0.651347	CD27LO
ZNF513	0.568787	0.651347	CD27LO
TLK1	-0.21836	0.651347	CD8 EMRA
PLCD1	0.554548	0.651347	CD27LO
AFG1L	0.903156	0.651347	CD27LO
LONRF3	0.693864	0.651347	CD27LO
HDAC7	0.376041	0.651347	CD27LO
SASS6	0.329875	0.651347	CD27LO
LRP11	1.21016	0.651347	CD27LO
CLCN7	-0.426307	0.651347	CD8 EMRA
KMT2B	0.371305	0.651347	CD27LO
TSPO	-0.775426	0.651347	CD8 EMRA
ST3GAL4	-0.765314	0.651347	CD8 EMRA
EP400P1	-0.679402	0.651347	CD8 EMRA
ARHGEF28	0.833254	0.65154	CD27LO
CLK2	0.386572	0.65154	CD27LO
ZNF140	0.495885	0.65154	CD27LO
ZNF277	-0.281713	0.651727	CD8 EMRA
ZFAND6	0.362949	0.651727	CD27LO
FAM216A	-0.804096	0.651727	CD8 EMRA
MDH2	-0.339731	0.651727	CD8 EMRA
NACA4P	-0.464337	0.651727	CD8 EMRA
KIAA1143	-0.265705	0.651727	CD8 EMRA
ASAH1	0.268771	0.651815	CD27LO
DNASE2	-0.462034	0.652311	CD8 EMRA
FRYL	0.217728	0.652311	CD27LO
CBWD1	0.274847	0.652636	CD27LO
RAD23B	0.297339	0.652636	CD27LO
MBNL2	-0.274917	0.652636	CD8 EMRA
ZFYVE21	0.84702	0.652636	CD27LO
SMIM11A	0.801815	0.652636	CD27LO
GVQW3	1.373	0.652636	CD27LO
GUSBP17	0.526192	0.652636	CD27LO
PRMT7	0.580263	0.652636	CD27LO
DALRD3	0.758237	0.652636	CD27LO
TMED10	-0.268947	0.652636	CD8 EMRA
RASGRP2	0.324612	0.65311	CD27LO
TRAV23DV6	-2.50253	0.653443	CD8 EMRA
MAGI2	-2.26069	0.654103	CD8 EMRA
PSMD13	0.364381	0.654417	CD27LO
MFSD10	0.435617	0.654634	CD27LO
ZFP41	0.924193	0.654634	CD27LO
TGDS	0.409713	0.654634	CD27LO
APAF1	0.340621	0.655459	CD27LO
MKLN1-AS	-1.42712	0.655615	CD8 EMRA
KARS1	-0.25714	0.655615	CD8 EMRA
SDR42E1	0.846571	0.655615	CD27LO
RBBP8	0.570255	0.655615	CD27LO
ZMAT1	0.745332	0.655615	CD27LO
P4HB	-0.304683	0.656526	CD8 EMRA
MOB1B	0.544944	0.656613	CD27LO
USP9Y	2.8588	0.656613	CD27LO
ADAM15	0.52077	0.656613	CD27LO
MCRS1	0.472779	0.656613	CD27LO
FH	-0.328585	0.656613	CD8 EMRA
PSMF1	-0.27895	0.656613	CD8 EMRA
KIAA0319L	0.283853	0.656613	CD27LO
CA14	0.792432	0.656613	CD27LO
RGS16	-2.66464	0.656863	CD8 EMRA
PEPD	-0.307212	0.657952	CD8 EMRA
LINC00892	-2.37443	0.658194	CD8 EMRA
BEX3	-1.98086	0.658597	CD8 EMRA
SLC25A51	0.327767	0.658678	CD27LO
IER5L	0.699712	0.658678	CD27LO
TXN2	-0.486297	0.660119	CD8 EMRA
UBR3	0.25714	0.660119	CD27LO
SUZ12P1	0.45243	0.660119	CD27LO
FCGR2C	0.684839	0.660119	CD27LO
ADCY3	0.608998	0.660119	CD27LO
PRKCB	-0.253476	0.660119	CD8 EMRA
PYGM	0.777974	0.660119	CD27LO
NOA1	-0.321793	0.660119	CD8 EMRA
NKAP	0.230228	0.660119	CD27LO
ZNF75A	0.310367	0.660119	CD27LO
EVA1C	-0.749556	0.660119	CD8 EMRA
CAPG	1.81633	0.660119	CD27LO
BSG	-0.621986	0.660119	CD8 EMRA
FAM32A	-0.266511	0.660774	CD8 EMRA
LINC01000	0.298651	0.660774	CD27LO
SQLE	0.368254	0.660774	CD27LO
ZBED1	-0.438505	0.660774	CD8 EMRA
BOP1	-0.76739	0.663114	CD8 EMRA
SVBP	-0.282185	0.663114	CD8 EMRA
LRRC56	-1.57024	0.663114	CD8 EMRA
UBALD1	-0.564838	0.663114	CD8 EMRA
TMEM14A	0.545717	0.663114	CD27LO
KIAA1671	0.489901	0.663114	CD27LO
CAMLG	-0.260446	0.663114	CD8 EMRA
ZSCAN23	-2.93696	0.663632	CD8 EMRA
IFT80	0.495114	0.663965	CD27LO
TLR5	2.34968	0.664618	CD27LO
RUSF1	0.668161	0.664777	CD27LO
PAXX	0.261172	0.66685	CD27LO
ERCC1	0.319913	0.66685	CD27LO
ERP29	-0.352365	0.667583	CD8 EMRA
PITPNM1	0.298329	0.668711	CD27LO
SPICE1	-0.428007	0.668879	CD8 EMRA
PNPO	1.34281	0.668879	CD27LO
PCYOX1	-0.298981	0.668879	CD8 EMRA
EIF2D	-0.279106	0.668879	CD8 EMRA
PAAF1	0.630544	0.668879	CD27LO
LOC100128398	-2.33814	0.668879	CD8 EMRA
SNRPD2	-0.658254	0.668879	CD8 EMRA
SLC35G1	-1.03491	0.669612	CD8 EMRA
KLRA1P	0.645643	0.669801	CD27LO
FURIN	0.357356	0.669801	CD27LO
COQ3	0.642451	0.669801	CD27LO
FGFR1	-0.792173	0.669801	CD8 EMRA
SAMD12	-1.80995	0.669801	CD8 EMRA
MMS19	0.360595	0.669801	CD27LO
DNAJC30	-0.597189	0.669801	CD8 EMRA
EEF1G	-0.46976	0.669801	CD8 EMRA
HPS6	-0.61891	0.669801	CD8 EMRA
SPPL3	-0.23874	0.669801	CD8 EMRA
COX6A1	-0.400611	0.669801	CD8 EMRA
TRIM11	0.384559	0.669801	CD27LO
HACD4	0.2651	0.669801	CD27LO
SYNGR3	0.699974	0.669801	CD27LO
LYRM1	0.427705	0.669801	CD27LO
GOLGA8K	0.883235	0.669801	CD27LO
TIMM9	-0.289826	0.669801	CD8 EMRA
SLC25A13	0.506459	0.669801	CD27LO
HEXA	0.245412	0.669801	CD27LO
ANKS1A	0.331173	0.671962	CD27LO
SMIM14	0.642055	0.671962	CD27LO
ODAD1	1.19345	0.672463	CD27LO
TRBV20-1	-3.15403	0.672504	CD8 EMRA
DAXX	0.336169	0.673009	CD27LO
ZNF555	-0.501452	0.673321	CD8 EMRA
SUCLG2-AS1	1.19831	0.67399	CD27LO
FAF1	-0.211328	0.67399	CD8 EMRA
CNST	-0.294734	0.67399	CD8 EMRA
ZNF830	0.256889	0.67399	CD27LO
MED17	0.32393	0.67399	CD27LO
FYB1	-0.245599	0.67399	CD8 EMRA
RTCA	0.340634	0.67399	CD27LO
MTERF2	-0.363443	0.674007	CD8 EMRA
NXPE3	-0.303404	0.674007	CD8 EMRA
PCBP1-AS1	0.419335	0.674007	CD27LO
MAPK8IP3	0.720207	0.674007	CD27LO
CEP120	-0.211526	0.674007	CD8 EMRA
MIR3667HG	0.824927	0.674526	CD27LO
MVB12B	-0.267864	0.674526	CD8 EMRA
SP3	-0.273098	0.67541	CD8 EMRA
RPS24	-0.36491	0.675477	CD8 EMRA
ARL10	0.724022	0.675477	CD27LO
MVB12A	-1.25733	0.675477	CD8 EMRA
ZNF407-AS1	0.288682	0.675477	CD27LO
EAF2	-0.730216	0.675477	CD8 EMRA
NUP37	0.4089	0.675477	CD27LO
POLR2M	-0.441573	0.675477	CD8 EMRA
RTL10	-0.422983	0.675477	CD8 EMRA
PLXNA1	-0.626619	0.675477	CD8 EMRA
DPY19L1P1	1.15039	0.675538	CD27LO
LYPD3	-1.47416	0.67585	CD8 EMRA
NEMP1	0.594563	0.67585	CD27LO
CUL4B	-0.222599	0.67585	CD8 EMRA
MPZL1	-1.02222	0.67585	CD8 EMRA
YIPF1	0.302465	0.67585	CD27LO
SMG7	-0.244808	0.67585	CD8 EMRA
HGS	0.598502	0.67585	CD27LO
FBH1	0.31733	0.67585	CD27LO
S100A12	1.83663	0.67585	CD27LO
SPRYD3	0.49723	0.67585	CD27LO
BCL9L	-0.485268	0.67585	CD8 EMRA
WASHC3	0.424804	0.67585	CD27LO
GCHFR	-1.1261	0.67585	CD8 EMRA
CDK1	-1.3916	0.67585	CD8 EMRA
MSX2P1	1.02553	0.67585	CD27LO
PAXBP1	0.365744	0.676466	CD27LO
UPK3BL1	0.7991	0.676466	CD27LO
RPL13A	-0.428127	0.676466	CD8 EMRA
MPP1	-0.830531	0.676466	CD8 EMRA
CREBRF	-0.267797	0.676466	CD8 EMRA
HEG1	0.385014	0.676466	CD27LO
THOC3	0.401977	0.676466	CD27LO
LOC101927817	0.893781	0.676466	CD27LO
AMZ2P1	0.412852	0.676466	CD27LO
LFNG	0.938646	0.676466	CD27LO
LINC00092	1.16342	0.676466	CD27LO
ULK1	0.593601	0.676466	CD27LO
GUSBP3	0.35093	0.676466	CD27LO
SBF2	0.328286	0.677605	CD27LO
POGLUT1	0.557527	0.677605	CD27LO
RGPD6	0.36187	0.677605	CD27LO
ATG2B	0.34815	0.677605	CD27LO
MEN1	0.660667	0.677655	CD27LO
TRMT5	0.705557	0.677655	CD27LO
TMEM128	0.283509	0.677655	CD27LO
CLEC11A	-1.87303	0.677655	CD8 EMRA
SLC30A9	0.210152	0.677924	CD27LO
RNF115	-0.255383	0.677924	CD8 EMRA
ZSCAN9	0.490851	0.677924	CD27LO
PSMG1	0.405275	0.678069	CD27LO
OSCP1	1.09631	0.678265	CD27LO
SPATS2L	0.471272	0.678265	CD27LO
YIPF2	-0.635651	0.682639	CD8 EMRA
SNHG16	-0.569382	0.682639	CD8 EMRA
HDAC8	0.404973	0.682737	CD27LO
GPN3	-0.382179	0.685714	CD8 EMRA
HDAC2	0.340197	0.686927	CD27LO
CDC37	0.227359	0.686927	CD27LO
HYAL2	-1.73554	0.686927	CD8 EMRA
ANKRD20A11P	1.20196	0.686927	CD27LO
FOXJ2	-0.28029	0.686927	CD8 EMRA
DIAPH1-AS1	0.799497	0.686927	CD27LO
GPR108	-0.437711	0.686927	CD8 EMRA
DGCR2	-0.333135	0.686975	CD8 EMRA
HNRNPA1	-0.199999	0.686975	CD8 EMRA
ZNF90	1.31681	0.686975	CD27LO
NSRP1	-0.225749	0.686975	CD8 EMRA
COX7A2L	-0.398922	0.686975	CD8 EMRA
KANK1	-1.87858	0.686975	CD8 EMRA
MYRF	0.86639	0.686975	CD27LO
C7orf31	-0.369679	0.686975	CD8 EMRA
DMAP1	0.37633	0.686975	CD27LO
SCARB2	-0.336196	0.686975	CD8 EMRA
SCRN3	0.358056	0.686975	CD27LO
PKDREJ	-1.28647	0.686975	CD8 EMRA
GIT1	-0.454625	0.686975	CD8 EMRA
PODXL2	-1.05589	0.686975	CD8 EMRA
SNHG21	0.469366	0.686975	CD27LO
CNN2	-0.466267	0.686975	CD8 EMRA
ZNF582	1.02596	0.687115	CD27LO
UCP3	0.719104	0.687115	CD27LO
MIB1	0.285595	0.687115	CD27LO
SNRK	-0.28809	0.687115	CD8 EMRA
PRDX1	-0.458898	0.687115	CD8 EMRA
ZNF596	-0.663858	0.687115	CD8 EMRA
UBP1	0.211416	0.687115	CD27LO
RPS3A	-0.346994	0.687115	CD8 EMRA
RGPD5	0.364431	0.687115	CD27LO
PLK3	-0.701955	0.687115	CD8 EMRA
HSPA5	-0.50604	0.687115	CD8 EMRA
HDHD5	-0.675951	0.687115	CD8 EMRA
ING2	-0.36175	0.687115	CD8 EMRA
KBTBD8	-0.511533	0.687115	CD8 EMRA
RPL31	-0.414357	0.687115	CD8 EMRA
LOC105371430	-3.05636	0.687115	CD8 EMRA
SLC6A16	0.464828	0.687115	CD27LO
GAB3	-0.297549	0.687115	CD8 EMRA
GLI3	1.35197	0.687115	CD27LO
RORA	-0.317292	0.687115	CD8 EMRA
VPS37A	-0.23828	0.687115	CD8 EMRA
WWC3	0.351944	0.687115	CD27LO
SMARCD2	-0.310422	0.687115	CD8 EMRA
KCNJ13	0.876942	0.687115	CD27LO
SLTM	0.219821	0.687115	CD27LO
STIM1	-0.247233	0.687115	CD8 EMRA
SCAND2P	0.27378	0.687115	CD27LO
ATP8B3	-1.71251	0.687115	CD8 EMRA
SMARCD3	1.45699	0.687115	CD27LO
DNAJC13	0.207343	0.687687	CD27LO
ZNF678	0.370638	0.687687	CD27LO
MEF2C	1.44089	0.687687	CD27LO
NDC1	0.352586	0.688311	CD27LO
NR1D2	-0.422146	0.688337	CD8 EMRA
USF3	-0.269352	0.688337	CD8 EMRA
KLF3	-0.391893	0.688337	CD8 EMRA
FAM3C	0.23508	0.688337	CD27LO
TMEM167B	-0.269071	0.688337	CD8 EMRA
SMS	0.380286	0.688337	CD27LO
TTC31	0.383177	0.688337	CD27LO
NDUFB5	-0.542353	0.688337	CD8 EMRA
CLIP3	-1.95354	0.688337	CD8 EMRA
ZNF585A	-0.391959	0.688337	CD8 EMRA
CDC42SE2	-0.26973	0.688337	CD8 EMRA
AAMDC	0.653335	0.688337	CD27LO
TRBV7-4	1.67572	0.688337	CD27LO
RDH16	1.38823	0.688337	CD27LO
CASK	0.542256	0.688337	CD27LO
SLC5A6	0.411176	0.688337	CD27LO
ZNF582-DT	-1.47413	0.688337	CD8 EMRA
HACD2	-0.239948	0.688337	CD8 EMRA
DZIP3	0.489461	0.688337	CD27LO
PRSS53	-1.02415	0.688337	CD8 EMRA
DDX11	1.00996	0.688593	CD27LO
AMD1	-0.278213	0.688593	CD8 EMRA
SLC22A15	0.842412	0.690373	CD27LO
C6orf163	0.681263	0.690373	CD27LO
TGFBR3	-0.463839	0.690373	CD8 EMRA
NBPF15	0.322918	0.690373	CD27LO
TMEM256	-0.756744	0.690373	CD8 EMRA
ZNF571-AS1	1.1273	0.690373	CD27LO
ARMC5	-0.504009	0.690373	CD8 EMRA
INTS13	0.335876	0.690373	CD27LO
IGF2BP2	1.68864	0.690373	CD27LO
TRIP12	0.239182	0.690373	CD27LO
FAN1	0.402216	0.690373	CD27LO
SLC37A1	0.412681	0.690373	CD27LO
ROCK1P1	0.46713	0.690373	CD27LO
CENPBD1P1	0.634993	0.690447	CD27LO
TMSB15B	1.41019	0.690508	CD27LO
PLPP1	0.511692	0.690508	CD27LO
TRAJ46	-2.00674	0.690535	CD8 EMRA
ZNF638	-0.23068	0.690757	CD8 EMRA
RPSAP9	-0.459381	0.690771	CD8 EMRA
S100B	-3.80781	0.690771	CD8 EMRA
PRORP	-0.265026	0.690992	CD8 EMRA
RPLP0	-0.402222	0.690992	CD8 EMRA
TMEM53	1.20276	0.690992	CD27LO
EPB41L3	1.9843	0.690992	CD27LO
CDYL	0.302942	0.691187	CD27LO
RPS27	-0.535426	0.691187	CD8 EMRA
OGA	0.266066	0.692323	CD27LO
ZCWPW1	0.705766	0.692323	CD27LO
CNPY2	0.348279	0.692323	CD27LO
SWAP70	0.527407	0.692323	CD27LO
FXYD5	-0.387425	0.692323	CD8 EMRA
IGFBP6	-1.86677	0.692323	CD8 EMRA
SOX4	2.36753	0.692323	CD27LO
FBXO44	0.501681	0.692323	CD27LO
ZNF543	0.690829	0.692323	CD27LO
RHOQ	0.326183	0.692398	CD27LO
KLHL26	-0.618305	0.692398	CD8 EMRA
KIDINS220	0.192417	0.692398	CD27LO
MED26	-0.326846	0.692398	CD8 EMRA
CCNF	0.995389	0.692398	CD27LO
UNC50	0.426499	0.692398	CD27LO
TUBA1C	-0.367549	0.692398	CD8 EMRA
RTL6	0.454831	0.692398	CD27LO
ZC2HC1C	1.041	0.692398	CD27LO
COPS9	-0.496582	0.692398	CD8 EMRA
NCLN	-0.283406	0.692398	CD8 EMRA
H1-3	-0.625079	0.692398	CD8 EMRA
LSM12	-0.275881	0.692398	CD8 EMRA
SOBP	-2.50498	0.692398	CD8 EMRA
GLB1L2	-0.962026	0.692398	CD8 EMRA
SCD5	-0.485056	0.692398	CD8 EMRA
MGME1	-0.334908	0.692398	CD8 EMRA
ATP2B1-AS1	0.609053	0.692398	CD27LO
UBL7-AS1	-0.919549	0.692398	CD8 EMRA
TOMM5	-0.250197	0.692428	CD8 EMRA
SETD1B	-0.398766	0.692428	CD8 EMRA
PEAK1	-0.349121	0.692428	CD8 EMRA
ZMAT2	-0.271335	0.692819	CD8 EMRA
B4GAT1	-0.944773	0.692819	CD8 EMRA
PRDM5	-1.72976	0.692819	CD8 EMRA
ZNF574	-0.516765	0.692949	CD8 EMRA
GOT1	0.463082	0.692949	CD27LO
TAF6	0.382656	0.693968	CD27LO
ARHGAP11A	-0.801583	0.693968	CD8 EMRA
MED23	0.378356	0.693968	CD27LO
SHISAL2A	-0.544865	0.693968	CD8 EMRA
MFSD12	0.749951	0.693968	CD27LO
BRD8	0.340081	0.693968	CD27LO
DEGS1	-0.330928	0.694085	CD8 EMRA
PHYH	0.37273	0.694421	CD27LO
	0.626875	0.694421	CD27LO
CNR2	1.14965	0.694421	CD27LO
PRIM2	0.445804	0.694421	CD27LO
SLC9A3	-1.2779	0.694495	CD8 EMRA
AGFG1	0.420747	0.694495	CD27LO
N4BP2L1	0.336235	0.694495	CD27LO
ACOT1	-0.509741	0.694495	CD8 EMRA
POM121L8P	-0.52476	0.694495	CD8 EMRA
SRSF11	0.437062	0.694495	CD27LO
EIF4EBP2	-0.243846	0.694495	CD8 EMRA
PUM2	0.225729	0.694495	CD27LO
SGCB	-0.331311	0.694495	CD8 EMRA
SIVA1	0.23764	0.694495	CD27LO
TMED3	-0.523531	0.694495	CD8 EMRA
KLF10	-0.523585	0.694495	CD8 EMRA
DOCK3	0.916594	0.694495	CD27LO
ZNF526	-0.635591	0.694495	CD8 EMRA
KRBA1	0.692185	0.694495	CD27LO
LRP8	0.363456	0.694495	CD27LO
COX17	0.244051	0.694654	CD27LO
PSTPIP1	-0.387178	0.694734	CD8 EMRA
GART	0.434449	0.694734	CD27LO
ITGAM	-0.427216	0.694734	CD8 EMRA
PAN2	0.6703	0.694734	CD27LO
DDX1	-0.213338	0.694753	CD8 EMRA
RPS23	-0.362824	0.694753	CD8 EMRA
LINC02610	-1.68158	0.695683	CD8 EMRA
CREG1	0.463027	0.695683	CD27LO
BUD13	0.347248	0.695683	CD27LO
BTF3	-0.23747	0.6958	CD8 EMRA
BLVRA	-0.480662	0.6958	CD8 EMRA
OXSM	0.577087	0.6958	CD27LO
RRP1	0.858826	0.6958	CD27LO
TRAV36DV7	-1.72456	0.6958	CD8 EMRA
FAM86DP	-0.525861	0.6958	CD8 EMRA
MINK1	0.326139	0.6958	CD27LO
UNC119	0.409868	0.6958	CD27LO
MRPL38	0.532696	0.6958	CD27LO
KLF12	0.224517	0.6958	CD27LO
RIOX1	-0.330805	0.6958	CD8 EMRA
C2CD4D	-2.19231	0.6958	CD8 EMRA
MLC1	0.681799	0.6958	CD27LO
LINC00674	0.307902	0.6958	CD27LO
ARAP2	-0.28967	0.6958	CD8 EMRA
CSTF2	0.704548	0.6958	CD27LO
WDR55	0.580786	0.6958	CD27LO
NAP1L1	-0.200467	0.6958	CD8 EMRA
LOC153684	-0.655287	0.696441	CD8 EMRA
NPHP1	2.17999	0.696527	CD27LO
CACNA2D4	-0.678938	0.696586	CD8 EMRA
MCFD2	-0.319453	0.696811	CD8 EMRA
NOP14-AS1	-0.307048	0.69691	CD8 EMRA
PEX3	0.311373	0.69691	CD27LO
CDHR1	0.599187	0.69691	CD27LO
FCHO1	0.725313	0.69691	CD27LO
ANKRD61	0.888523	0.69707	CD27LO
HOMEZ	0.983897	0.69707	CD27LO
ZNF41	0.503793	0.69707	CD27LO
ARMC7	-0.699359	0.69707	CD8 EMRA
GNL1	0.304682	0.69707	CD27LO
FLII	0.344838	0.69707	CD27LO
C2CD2	0.560769	0.69707	CD27LO
TRIR	-0.286589	0.69707	CD8 EMRA
WASH3P	0.393792	0.69707	CD27LO
PKN3	0.754667	0.69707	CD27LO
CASC8	-1.40034	0.69707	CD8 EMRA
TRAF3IP1	-0.345102	0.69707	CD8 EMRA
ST13P4	-0.416347	0.69707	CD8 EMRA
LRFN1	1.11625	0.69707	CD27LO
SATB2	-1.45758	0.69707	CD8 EMRA
COA5	0.429145	0.69707	CD27LO
PTCH1	-0.250203	0.69707	CD8 EMRA
CCDC66	-0.357281	0.69707	CD8 EMRA
KPTN	0.528585	0.69707	CD27LO
PAOX	0.990817	0.69707	CD27LO
PGGHG	0.724569	0.69707	CD27LO
LEF1	-0.820776	0.69707	CD8 EMRA
MRPL37	-0.258012	0.69707	CD8 EMRA
MPI	-0.574016	0.69707	CD8 EMRA
POMGNT2	-0.324071	0.69707	CD8 EMRA
LOC100287896	-1.84565	0.697327	CD8 EMRA
MAP4K4	-0.276073	0.697327	CD8 EMRA
LIME1	-0.500981	0.697327	CD8 EMRA
CDIN1	0.532045	0.697418	CD27LO
DUSP4	-1.97201	0.697887	CD8 EMRA
TRAF5	0.315539	0.698038	CD27LO
PRDX4	-0.567767	0.698216	CD8 EMRA
PHRF1	-0.376447	0.698756	CD8 EMRA
ST7L	0.296861	0.698949	CD27LO
MAGI3	-0.957489	0.698949	CD8 EMRA
SLC2A1	-0.307517	0.698949	CD8 EMRA
RAB43	-0.808184	0.698949	CD8 EMRA
SANBR	-0.536733	0.698949	CD8 EMRA
	0.518277	0.698949	CD27LO
TOMM7	-0.372547	0.698949	CD8 EMRA
ZCCHC24	0.674875	0.698949	CD27LO
GALNT6	0.481575	0.698949	CD27LO
LLGL2	0.432683	0.698949	CD27LO
PLCB1	-0.640648	0.698949	CD8 EMRA
ATP13A1	0.55124	0.698949	CD27LO
H2AC21	-0.99641	0.698949	CD8 EMRA
DIS3	-0.278279	0.698949	CD8 EMRA
TEX30	0.50241	0.698949	CD27LO
HNRNPU	-0.177583	0.698949	CD8 EMRA
AAMP	0.42419	0.698949	CD27LO
EIF3L	-0.266386	0.698949	CD8 EMRA
RUNDC1	-0.327215	0.698949	CD8 EMRA
ZC3HAV1	-0.210311	0.698949	CD8 EMRA
SNORD47	0.976969	0.698949	CD27LO
TRBV5-6	-2.80916	0.698949	CD8 EMRA
FAM234B	-0.835414	0.698949	CD8 EMRA
BCL2L11	0.400747	0.698949	CD27LO
EIF2AK2	-0.266022	0.698949	CD8 EMRA
GNA12	-0.365601	0.698949	CD8 EMRA
MTHFD1L	1.2043	0.698949	CD27LO
ZKSCAN2	-0.390249	0.698949	CD8 EMRA
CLIP2	0.798045	0.698949	CD27LO
AGAP4	0.370881	0.698949	CD27LO
MAPK7	0.366138	0.698949	CD27LO
CABP4	0.707983	0.698949	CD27LO
ARAP3	0.717125	0.698949	CD27LO
KCTD17	0.570281	0.698949	CD27LO
LRRC37BP1	0.371219	0.698949	CD27LO
EXOC4	-0.25733	0.698949	CD8 EMRA
TRAV1-1	-3.48729	0.698949	CD8 EMRA
PCSK1N	-1.76613	0.698949	CD8 EMRA
IPPK	-0.291919	0.698949	CD8 EMRA
RPL10A	-0.34277	0.698949	CD8 EMRA
FLNB	0.612146	0.698949	CD27LO
TRIM68	0.461079	0.698949	CD27LO
RUBCN	0.250378	0.698949	CD27LO
SORT1	2.10601	0.698949	CD27LO
NPC1	-0.28963	0.698949	CD8 EMRA
HSD17B14	-1.78153	0.698949	CD8 EMRA
GSAP	0.379209	0.698949	CD27LO
GOLGA8T	0.848931	0.698949	CD27LO
MRPS18A	-0.303252	0.69902	CD8 EMRA
CCDC127	-0.395917	0.699624	CD8 EMRA
TBC1D2B	-0.341882	0.699624	CD8 EMRA
TPM1	-0.744567	0.699624	CD8 EMRA
SGMS1-AS1	0.514137	0.699624	CD27LO
PIGU	0.487393	0.699624	CD27LO
TXLNG	-0.319971	0.699624	CD8 EMRA
DNTTIP1	0.379973	0.699624	CD27LO
HECA	-0.259603	0.699624	CD8 EMRA
ARHGEF34P	-0.917146	0.699624	CD8 EMRA
GGA2	-0.245669	0.699624	CD8 EMRA
VIM-AS1	0.527657	0.699624	CD27LO
SNX14	0.33521	0.699624	CD27LO
AGPAT1	-0.553459	0.699624	CD8 EMRA
SCAF4	-0.219687	0.699624	CD8 EMRA
WDR36	0.337949	0.699624	CD27LO
NAA20	0.320781	0.699624	CD27LO
KHDC4	0.367088	0.699624	CD27LO
STAT6	0.237411	0.699624	CD27LO
USP46-DT	1.53106	0.699624	CD27LO
ACTL10	1.30204	0.699624	CD27LO
STAG2	-0.240926	0.699624	CD8 EMRA
LETMD1	-0.282831	0.699624	CD8 EMRA
IGLC2	1.7015	0.699624	CD27LO
CPTP	-0.884032	0.699624	CD8 EMRA
KIAA1191	-0.224195	0.699624	CD8 EMRA
ZNF22-AS1	1.21158	0.699624	CD27LO
UEVLD	0.338474	0.699624	CD27LO
DNAJC18	0.696248	0.699624	CD27LO
LAMTOR5	0.373805	0.699624	CD27LO
RAB5A	-0.192488	0.699624	CD8 EMRA
NCK2	-0.487158	0.699624	CD8 EMRA
GCFC2	-0.253785	0.699624	CD8 EMRA
ECHDC1	0.243301	0.699624	CD27LO
MFSD6	-0.316761	0.699624	CD8 EMRA
PPA2	-0.271161	0.700228	CD8 EMRA
RPSAP58	-0.357891	0.700228	CD8 EMRA
NPIPB11	0.354565	0.700228	CD27LO
HSD17B6	-2.10457	0.700228	CD8 EMRA
ANTKMT	0.622469	0.700228	CD27LO
ZNF655	0.345037	0.700228	CD27LO
CDK9	0.34154	0.700228	CD27LO
MUC16	-2.48145	0.700228	CD8 EMRA
CAPN10-DT	-1.42043	0.700228	CD8 EMRA
CCDC88B	0.319568	0.700228	CD27LO
MS4A1	1.37549	0.700228	CD27LO
ALDH2	2.12789	0.700228	CD27LO
UBL5	0.265103	0.700228	CD27LO
SAV1	-0.349772	0.700228	CD8 EMRA
R3HDM2	-0.245069	0.700228	CD8 EMRA
BTN3A2	-0.321646	0.700228	CD8 EMRA
FBXL22	-0.606262	0.700228	CD8 EMRA
ZNF75D	0.300156	0.700228	CD27LO
ATP13A4	1.75654	0.700228	CD27LO
RREB1	-0.262289	0.700228	CD8 EMRA
ACAD9	0.474639	0.700228	CD27LO
FRMD4A	-0.639347	0.700228	CD8 EMRA
ZMYND8	-0.281634	0.700228	CD8 EMRA
LOC644656	-1.42923	0.700228	CD8 EMRA
ZC3H3	0.400541	0.700228	CD27LO
IFT27	0.669823	0.700228	CD27LO
PARD6G	-0.911662	0.700228	CD8 EMRA
RIOK2	-0.275501	0.700228	CD8 EMRA
AGA	-0.270181	0.700228	CD8 EMRA
STRIP1	0.321321	0.700229	CD27LO
ARMC10	-0.37178	0.701133	CD8 EMRA
SLC27A3	0.790758	0.701279	CD27LO
MKS1	-1.57573	0.701279	CD8 EMRA
EARS2	0.481192	0.701279	CD27LO
DUSP14	-0.443973	0.701279	CD8 EMRA
FAF2	0.240607	0.701279	CD27LO
ABCD3	0.329003	0.701279	CD27LO
NUDT8	1.71716	0.701279	CD27LO
SH3TC1	0.803601	0.701279	CD27LO
TRIB1	1.72907	0.701279	CD27LO
SULF2	1.15115	0.701279	CD27LO
NRSN2	0.764008	0.701279	CD27LO
NFIL3	0.42582	0.701279	CD27LO
LOC105374382	1.14158	0.701279	CD27LO
SLC27A2	1.91447	0.701279	CD27LO
DDX6	-0.201832	0.701279	CD8 EMRA
ATP2A2	0.273529	0.701279	CD27LO
EIF4B	-0.260115	0.701279	CD8 EMRA
ACBD4	0.8325	0.701279	CD27LO
APEX1	-0.258191	0.701279	CD8 EMRA
EED	0.306486	0.701279	CD27LO
PRNP	-0.210429	0.701279	CD8 EMRA
ZDHHC7	-0.260006	0.701279	CD8 EMRA
TIFA	-0.28247	0.701279	CD8 EMRA
RPSA	-0.39484	0.701279	CD8 EMRA
INPP5A	-0.735841	0.701279	CD8 EMRA
FDX2	-1.19466	0.701279	CD8 EMRA
ZNF888	-0.520468	0.701279	CD8 EMRA
IL4R	0.261255	0.701279	CD27LO
ABTB1	0.372247	0.701279	CD27LO
PRKAR2A-AS1	1.49121	0.701279	CD27LO
LOC100190986	0.825715	0.701279	CD27LO
TNFAIP8	-0.396495	0.701279	CD8 EMRA
DECR1	0.235492	0.701279	CD27LO
ZFAND1	-0.297302	0.701279	CD8 EMRA
VCL	-0.407312	0.701279	CD8 EMRA
ZBTB25	0.22601	0.701279	CD27LO
PITRM1-AS1	0.90414	0.701279	CD27LO
RPS21	-0.406161	0.701279	CD8 EMRA
LBH	-0.323992	0.701279	CD8 EMRA
MACROD1	1.19919	0.701279	CD27LO
SPATA9	-2.095	0.701279	CD8 EMRA
PMS2P7	-0.601539	0.701279	CD8 EMRA
TSPAN2	-0.55483	0.701279	CD8 EMRA
COPB2	0.364314	0.701279	CD27LO
KIAA2013	-0.585922	0.701279	CD8 EMRA
FBXL6	0.494984	0.701279	CD27LO
RPS6	-0.285508	0.701279	CD8 EMRA
FBXO4	0.464843	0.701279	CD27LO
SNTA1	-0.577776	0.701279	CD8 EMRA
C12orf60	0.411123	0.701279	CD27LO
PTGER4	-0.529991	0.701279	CD8 EMRA
FBXO41	0.482256	0.701279	CD27LO
POMT2	0.720399	0.701279	CD27LO
JMJD4	-0.810339	0.701279	CD8 EMRA
[truncated: 10,437 more rows]

## Sheet: Bulk_CD27LO_vs_VD2
SYMBOL	logFC	adj.P.Val	Direction
RASGRF2	-4.84915	0.000139672	VD2
IL12RB2	-6.00989	0.000139672	VD2
SPTSSB	-7.49379	0.000139672	VD2
SLC4A10	-9.18227	0.000140459	VD2
DPP4	-8.12506	0.000141166	VD2
IL23R	-6.80185	0.000168208	VD2
CASC8	-5.86768	0.000168208	VD2
CXCR6	-3.22938	0.000762843	VD2
AKAP12	-3.25833	0.00177993	VD2
RCAN3	-3.80228	0.00177993	VD2
CEBPD	-5.43963	0.00177993	VD2
TRDV2	-5.37142	0.00178654	VD2
BTBD11	-4.23016	0.00178654	VD2
SATB1	-2.07131	0.00198772	VD2
RORC	-7.56339	0.00206968	VD2
SLAMF1	-5.90836	0.00207028	VD2
CD28	-5.51478	0.00207028	VD2
CCR2	-6.90359	0.00207028	VD2
MATN2	-3.9604	0.00207028	VD2
ANTXR2	-4.0301	0.00207028	VD2
JAML	-3.38017	0.002235	VD2
PLXND1	-2.47249	0.00298336	VD2
CCR7	-4.03792	0.00316019	VD2
ME1	-7.705	0.00368138	VD2
LTB	-2.65162	0.00383208	VD2
SYNJ2	-3.14049	0.00463588	VD2
SORBS3	-2.43802	0.00477476	VD2
BTLA	-6.33717	0.00477476	VD2
TOX	2.0315	0.00477476	CD27LO
TTC9	-4.5543	0.00477476	VD2
IL18RAP	-5.72048	0.0053284	VD2
FGFR1	-2.94848	0.00542265	VD2
TMIGD2	-6.07351	0.00693814	VD2
ZBTB16	-3.81616	0.00693814	VD2
CYFIP1	-3.68746	0.00699887	VD2
TTC39C	-1.17924	0.00899939	VD2
CCR6	-5.51341	0.00899939	VD2
KLRC1	-3.47865	0.00899939	VD2
CD40LG	-6.66205	0.00899939	VD2
MPP2	-4.58041	0.00988167	VD2
APP	-3.83998	0.0123655	VD2
MPPED2	-5.6451	0.0139364	VD2
PBXIP1	-1.17197	0.0139364	VD2
HTR6	-4.47493	0.016201	VD2
LINC01550	-3.86099	0.0180367	VD2
ACE	-6.09049	0.0223237	VD2
PAG1	-2.79171	0.0233637	VD2
LGALS3BP	-4.07475	0.0236075	VD2
CD5	-2.26453	0.0236851	VD2
HNRNPLL	-1.91414	0.0236851	VD2
IL7R	-3.60553	0.0240655	VD2
MEGF6	-4.45364	0.024978	VD2
IRS2	-3.7547	0.025075	VD2
CPNE2	-4.15181	0.025075	VD2
CERK	-1.31534	0.0262121	VD2
AMPD3	-2.78855	0.0348934	VD2
ERN1	-1.54239	0.0392294	VD2
DLEC1	-1.93759	0.0423248	VD2
PATJ	-1.53985	0.0425714	VD2
NEO1	-1.95679	0.0432054	VD2
NETO2	-2.8823	0.0437856	VD2
LYST	1.65394	0.0437856	CD27LO
NFE2L3	-2.67302	0.0448176	VD2
TSPAN18	-5.43548	0.0481215	VD2
AOAH	1.28205	0.0481215	CD27LO
SPART	-3.14311	0.0481215	VD2
CYB561	-1.83687	0.0485453	VD2
TFDP2	0.824132	0.0485453	CD27LO
ATF7IP2	-1.94092	0.04858	VD2
	-3.0851	0.842773	VD2
CYP4F22	-3.29633	0.844119	VD2
VAV3	0.827687	0.845776	CD27LO
TSTD3	-1.08062	0.847405	VD2
FBXW7	0.439867	0.850632	CD27LO
RAPGEF6	-0.555218	0.851184	VD2
TAB2	0.625185	0.852982	CD27LO
ELAPOR2	-2.8105	0.857493	VD2
EIF4G3	0.584639	0.857493	CD27LO
RPLP0	-0.829057	0.857493	VD2
KLHDC7B	-1.26475	0.857493	VD2
TCAF2	-0.632169	0.857493	VD2
ERMN	-1.62895	0.857493	VD2
TCF4	-2.8206	0.860078	VD2
PTK2	-3.28393	0.860078	VD2
PERP	-1.26257	0.865486	VD2
CAD	-1.0253	0.867847	VD2
MGAT5	-0.839642	0.870032	VD2
ZNF516	-2.62853	0.874107	VD2
CRIP2	-2.3129	0.875711	VD2
RIPK2	0.732303	0.884854	CD27LO
STK39	0.679372	0.891166	CD27LO
KARS1	-0.494384	0.893177	VD2
LAPTM4B	-2.75729	0.896523	VD2
WDR1	0.554858	0.901964	CD27LO
HSP90AB1	-0.554007	0.901964	VD2
CD2BP2	0.726002	0.901964	CD27LO
ZNF683	-3.34857	0.901964	VD2
SLK	-0.369711	0.902264	VD2
RNPS1	0.387846	0.905192	CD27LO
PRKACB	0.68738	0.905192	CD27LO
SENCR	-1.44704	0.909701	VD2
ATP6V1A	0.675528	0.914053	CD27LO
PNP	-0.866509	0.914053	VD2
POGK	-0.562151	0.914053	VD2
RIN1	-3.24756	0.914053	VD2
ZNF101	-0.567969	0.914653	VD2
SIPA1L1	-0.676123	0.92384	VD2
C1orf115	-2.9371	0.927547	VD2
CDC42BPA	-4.01228	0.927741	VD2
ANKRD31	-2.31445	0.927741	VD2
ADPRH	3.12699	0.927957	CD27LO
FAM161A	-2.15124	0.927957	VD2
ATXN2	-0.548925	0.94002	VD2
LOC100130691	-1.5095	0.940961	VD2
TFCP2L1	-3.38404	0.942224	VD2
NAP1L4	0.58045	0.942224	CD27LO
KIR2DL3	2.44917	0.942224	CD27LO
ACP6	-1.14089	0.943868	VD2
CHCHD10	-1.17744	0.945435	VD2
TPCN1	-1.24592	0.951991	VD2
DARS2	-0.87773	0.954326	VD2
FAM13B	0.392938	0.956069	CD27LO
NAP1L3	-1.08713	0.956069	VD2
ST6GALNAC2	-1.68382	0.956069	VD2
TIMP1	-1.69818	0.956069	VD2
CBR3-AS1	-0.829445	0.956069	VD2
DOCK5	-2.429	0.956069	VD2
ICOS	-1.53294	0.956069	VD2
PLXDC1	-1.67467	0.956069	VD2
RASA4	-0.800112	0.956069	VD2
DEGS1	-0.666027	0.956567	VD2
AKAP5	3.80439	0.961033	CD27LO
UBL4A	-1.00571	0.964605	VD2
TERF1	0.490751	0.969299	CD27LO
KIR3DX1	2.80192	0.969299	CD27LO
ATG3	0.4931	0.969299	CD27LO
TSC22D1	-0.483603	0.969299	VD2
SP140L	-0.435216	0.97203	VD2
MORC2	-0.706522	0.97203	VD2
EDAR	-3.70119	0.97203	VD2
GRK5	1.35592	0.97203	CD27LO
TATDN3	1.05166	0.97203	CD27LO
DCLRE1A	1.53166	0.97203	CD27LO
INPP4B	-1.43731	0.97228	VD2
CYTH3	-1.06712	0.97228	VD2
ASB14	1.80853	0.97228	CD27LO
MAP3K3	-0.532207	0.97228	VD2
IRS1	-2.90396	0.973347	VD2
EML5	-0.948372	0.974366	VD2
SERPINB6	0.702235	0.974663	CD27LO
TSPAN6	-4.03833	0.977013	VD2
FBLN7	-3.20566	0.977013	VD2
SPATS2	0.958048	0.977013	CD27LO
IL23A	-2.15622	0.977013	VD2
ZNF596	-1.38189	0.977013	VD2
SIGLEC9	-2.43913	0.985852	VD2
EMBP1	-0.780047	0.985852	VD2
TRGV3	2.98535	0.989999	CD27LO
TNFRSF10A	-1.77141	0.99454	VD2
IL6R	-3.16896	0.99454	VD2
MPHOSPH9	0.555448	0.99454	CD27LO
MCMDC2	-1.83441	0.99454	VD2
PTPN12	0.793672	0.996814	CD27LO
ALOX15P1	-2.86021	0.996814	VD2
OVCH1-AS1	-3.85295	0.998079	VD2
SCARNA17	-0.973359	0.999573	VD2
IGSF9B	-2.83538	0.999573	VD2
MAK	-1.49562	0.999573	VD2
CNTLN	5.11475	0.999573	CD27LO
RTN4	0.530549	0.999573	CD27LO
ZNF382	-1.94807	0.999573	VD2
PPP1R12A	0.427931	0.999573	CD27LO
UBASH3A	-1.11043	0.999573	VD2
FAM76B	0.563251	0.999573	CD27LO
GSTM3	-2.11978	0.999573	VD2
CLDND1	-0.721191	0.999573	VD2
TSPAN5	-1.10695	0.999573	VD2
AKAP11	0.578594	0.999573	CD27LO
MDC1	0.802688	0.999573	CD27LO
TNFSF14	-1.062	0.999573	VD2
PDE3B	-0.833747	0.999573	VD2
KRT72	5.02995	0.999573	CD27LO
CBFA2T2	-0.59686	0.999573	VD2
OAS3	-1.28294	0.999573	VD2
XBP1	-0.580184	0.999573	VD2
LINC00943	2.04959	0.999573	CD27LO
GPR183	-1.46956	0.999573	VD2
SATB1-AS1	-1.53606	0.999573	VD2
SOWAHC	-3.16932	0.999573	VD2
TRAJ12	-3.10014	0.999573	VD2
FTCDNL1	-4.12051	0.999573	VD2
C3orf52	4.47604	0.999573	CD27LO
RNF213	0.365731	0.999573	CD27LO
SIPA1L2	-3.58047	0.999573	VD2
DNAJC8	0.47997	0.999573	CD27LO
NCOA1	0.557258	0.999573	CD27LO
RASSF2	-0.983408	0.999573	VD2
KIR2DS4	2.4418	0.999573	CD27LO
SESTD1	3.78609	0.999573	CD27LO
PDE4B	-1.86359	0.999573	VD2
ADRB2	-0.929056	0.999573	VD2
GPRC5D-AS1	-2.5251	0.999573	VD2
PPA1	-0.786594	0.999573	VD2
GBP5	-1.0831	0.999573	VD2
PRORP	-0.549178	0.999573	VD2
SUB1	0.529656	0.999573	CD27LO
CXCR3	-2.05591	0.999573	VD2
CYB5R4	0.543956	0.999573	CD27LO
SMARCA1	-3.37837	0.999573	VD2
NCR1	2.65145	0.999573	CD27LO
MAST4	-1.48558	0.999573	VD2
MYBL1	-0.916773	0.999573	VD2
EXPH5	-1.67236	0.999573	VD2
LONRF3	-1.15013	0.999573	VD2
DNHD1	-0.928996	0.999573	VD2
TMEM65	-0.735027	0.999573	VD2
TMEM255A	-1.30209	0.999573	VD2
MED13L	0.500599	0.999573	CD27LO
IFI44	-1.45077	0.999573	VD2
ZNF418	-3.23784	0.999573	VD2
EXOG	0.877006	0.999573	CD27LO
SELENOI	1.38521	0.999573	CD27LO
CDHR3	5.1817	0.999573	CD27LO
LOC100101148	-2.10555	0.999573	VD2
LINC00920	-3.12978	0.999573	VD2
OLMALINC	-2.30327	0.999573	VD2
ESD	-0.579914	0.999573	VD2
GZMK	-2.34545	0.999573	VD2
CNST	-0.547403	0.999573	VD2
PBX4	-1.278	0.999573	VD2
C8orf37	1.80938	0.999573	CD27LO
RNASE6	-3.10714	0.999573	VD2
TMPPE	-1.59396	0.999573	VD2
SCAND1	0.555858	0.999573	CD27LO
WDR86-AS1	-2.44579	0.999573	VD2
CLIC5	-2.42449	0.999573	VD2
KLRF1	1.97986	0.999573	CD27LO
PTDSS1	-0.594612	0.999573	VD2
TREML2	-2.981	0.999573	VD2
KRAS	0.537957	0.999573	CD27LO
ZMIZ1	-0.82648	0.999573	VD2
ADGRA3	-3.26206	0.999573	VD2
LINC00299	-3.21207	0.999573	VD2
GTF3C4	-0.811162	0.999573	VD2
ZNF785	-1.76331	0.999573	VD2
ARHGEF5	-1.51505	0.999573	VD2
SRRT	0.844255	0.999573	CD27LO
PSMA6	0.438949	0.999573	CD27LO
ARHGEF2	-0.674743	0.999573	VD2
BPGM	0.936339	0.999573	CD27LO
SYNM	-2.3772	0.999573	VD2
GPR65	-0.629347	0.999573	VD2
ACBD5	-0.476962	0.999573	VD2
DR1	0.352178	0.999573	CD27LO
TCERG1L	4.72265	0.999573	CD27LO
NEK11	-2.64546	0.999573	VD2
GABARAPL1	-0.852538	0.999573	VD2
LAX1	-0.631704	0.999573	VD2
GNG7	-2.25411	0.999573	VD2
KCNMB3	2.13178	0.999573	CD27LO
RSBN1L	0.447991	0.999573	CD27LO
RAC1	0.413999	0.999573	CD27LO
UHMK1	0.451961	0.999573	CD27LO
RYBP	0.714239	0.999573	CD27LO
POFUT1	-0.759365	0.999573	VD2
PRKD3	-0.464625	0.999573	VD2
CD2	-0.737384	0.999573	VD2
NABP1	-0.829259	0.999573	VD2
ALOX5AP	-1.45669	0.999573	VD2
RPL21P44	-1.95976	0.999573	VD2
VANGL1	1.07828	0.999573	CD27LO
LRRC42	0.849129	0.999573	CD27LO
RAB18	-0.484979	0.999573	VD2
SZT2	-0.830009	0.999573	VD2
LOC101928370	-3.40763	0.999573	VD2
ZNF669	-0.67846	0.999573	VD2
OGDH	-0.740476	0.999573	VD2
MMP23A	1.55161	0.999573	CD27LO
GPR55	-3.73008	0.999573	VD2
COMMD9	0.694671	0.999573	CD27LO
H2AC8	-1.63846	0.999573	VD2
NPC1	-0.550274	0.999573	VD2
SGPP2	-2.3073	0.999573	VD2
TBCB	0.568232	0.999573	CD27LO
HDAC11	-2.088	0.999573	VD2
EFNB1	-2.17152	0.999573	VD2
KLRC4	1.34531	0.999573	CD27LO
CLIP3	-3.12093	0.999573	VD2
CD27	-3.28629	0.999573	VD2
SLC25A53	-1.1418	0.999573	VD2
LAT2	4.35673	0.999573	CD27LO
RIMKLB	1.28828	0.999573	CD27LO
ZC3H12D	2.94079	0.999573	CD27LO
ZFR2	-2.6633	0.999573	VD2
SGTB	-0.641711	0.999573	VD2
DNA2	-1.48609	0.999573	VD2
ITPRIPL1	-1.38603	0.999573	VD2
KLF9	-0.574337	0.999573	VD2
SSH1	0.458559	0.999573	CD27LO
ZNF329	-0.809465	0.999573	VD2
CEMIP2	0.948925	0.999573	CD27LO
TBC1D30	-3.66721	0.999573	VD2
GPR135	-1.30224	0.999573	VD2
CBX5	-0.491759	0.999573	VD2
HKDC1	-3.50519	0.999573	VD2
BRPF3	-0.421346	0.999573	VD2
PREX1	-0.815217	0.999573	VD2
ZYG11B	-0.738296	0.999573	VD2
HOOK1	-1.95678	0.999573	VD2
RHPN1	-2.44093	0.999573	VD2
HMGB3	-1.7722	0.999573	VD2
TRAJ33	-3.1982	0.999573	VD2
PLAGL2	-0.621193	0.999573	VD2
VSIG1	-2.59299	0.999573	VD2
IPO8	0.619437	0.999573	CD27LO
APBA2	2.34587	0.999573	CD27LO
SCARB2	-0.673685	0.999573	VD2
DYNC2H1	1.09655	0.999573	CD27LO
PRPF38A	0.494571	0.999573	CD27LO
SASS6	0.805374	0.999573	CD27LO
LOC105371430	-4.47617	0.999573	VD2
RESF1	-0.475717	0.999573	VD2
ACTR3	0.508572	0.999573	CD27LO
FAAH2	-2.4921	0.999573	VD2
KIF21A	0.66206	0.999573	CD27LO
SLC9A3R1	0.666178	0.999573	CD27LO
LRRC8A	-0.567068	0.999573	VD2
B4GALT1	-0.61163	0.999573	VD2
MLF1	2.66167	0.999573	CD27LO
INPP5A	-1.44082	0.999573	VD2
CCDC82	0.653928	0.999573	CD27LO
FBXO10	-1.53453	0.999573	VD2
WNT7A	-3.2729	0.999573	VD2
TSPYL1	-0.67033	0.999573	VD2
H3P6	0.388774	0.999573	CD27LO
MORC4	-0.768707	0.999573	VD2
SLAIN1	-0.54706	0.999573	VD2
RSPH4A	-1.01083	0.999573	VD2
ARHGEF6	-0.612651	0.999573	VD2
KATNAL1	0.869779	0.999573	CD27LO
ZNF549	-0.980087	0.999573	VD2
PIM1	-0.956886	0.999573	VD2
ENY2	0.427742	0.999573	CD27LO
ADRB1	3.92932	0.999573	CD27LO
INTS6	-0.398836	0.999573	VD2
VIRMA	-0.432351	0.999573	VD2
LRP1	-1.84551	0.999573	VD2
SOX8	-2.83893	0.999573	VD2
ACSF3	-0.830568	0.999573	VD2
GLCCI1	-0.570498	0.999573	VD2
ZNF566	-0.765316	0.999573	VD2
EVA1C	-1.33049	0.999573	VD2
CES2	-0.693141	0.999573	VD2
SPTB	-1.36582	0.999573	VD2
HIPK2	0.869318	0.999573	CD27LO
SYNGR3	2.39283	0.999573	CD27LO
PRR3	-1.13723	0.999573	VD2
RAP2C	0.682503	0.999573	CD27LO
TSPAN14	-0.738353	0.999573	VD2
GRAP2	-0.774193	0.999573	VD2
CDC123	0.494602	0.999573	CD27LO
LRRC37B	-0.542166	0.999573	VD2
RAD23B	0.583667	0.999573	CD27LO
WDR82	-0.378872	0.999573	VD2
LILRB1	1.85009	0.999573	CD27LO
SPRYD7	0.748991	0.999573	CD27LO
EEF1A1	-0.465351	0.999573	VD2
GRAMD1A	-0.955753	0.999573	VD2
HMGCS1	0.81979	0.999573	CD27LO
RAD51	1.32041	0.999573	CD27LO
HABP4	-1.06659	0.999573	VD2
EEF2	-0.676093	0.999573	VD2
COX17	0.54128	0.999573	CD27LO
CD247	-0.465794	0.999573	VD2
DNAI4	-1.67747	0.999573	VD2
SLC4A7	0.772093	0.999573	CD27LO
MAPK13	-0.597812	0.999573	VD2
IKZF1	-0.419383	0.999573	VD2
DUSP6	-1.02552	0.999573	VD2
XRN1	0.399803	0.999573	CD27LO
NFYA	-0.475064	0.999573	VD2
TRAJ42	-2.45325	0.999573	VD2
SERP1	-0.396846	0.999573	VD2
SCP2	0.485319	0.999573	CD27LO
H4C3	-1.526	0.999573	VD2
MID1IP1	-1.35485	0.999573	VD2
ZNF483	-0.861806	0.999573	VD2
H2AC16	-1.7159	0.999573	VD2
ZNF561	-0.594497	0.999573	VD2
TRAJ38	-2.13406	0.999573	VD2
EHD1	-0.643077	0.999573	VD2
KLRC4-KLRK1	1.1875	0.999573	CD27LO
NPM1	-0.363102	0.999573	VD2
PCDH9	-4.01482	0.999573	VD2
PTGDS	-2.1387	0.999573	VD2
EPS15	0.45973	0.999573	CD27LO
NUDT19	-0.629526	0.999573	VD2
NLRP7	2.87896	0.999573	CD27LO
DMTN	-1.32896	0.999573	VD2
CCDC66	-0.672188	0.999573	VD2
STK11IP	1.12425	0.999573	CD27LO
NCBP2AS2	0.48798	0.999573	CD27LO
COQ2	-0.793665	0.999573	VD2
C16orf72	-0.440964	0.999573	VD2
EIF3E	-0.385019	0.999573	VD2
KCNQ5	1.52532	0.999573	CD27LO
RNU2-1	-1.71323	0.999573	VD2
SNHG8	-0.84407	0.999573	VD2
MPP7	-0.62406	0.999573	VD2
FHL2	3.23668	0.999573	CD27LO
ARRB1	0.850528	0.999573	CD27LO
TMEM71	-0.671552	0.999573	VD2
MAP7D3	-0.58148	0.999573	VD2
DEAF1	-0.874439	0.999573	VD2
CEP126	0.972369	0.999573	CD27LO
WHAMMP2	1.24291	0.999573	CD27LO
NOSIP	-0.73657	0.999573	VD2
SNORD80	-1.23838	0.999573	VD2
BET1	-1.13062	0.999573	VD2
SPTAN1	-0.358806	0.999573	VD2
NDUFS6	0.720444	0.999573	CD27LO
ZDHHC20	0.465857	0.999573	CD27LO
LINC02273	-3.28478	0.999573	VD2
LPGAT1	0.458046	0.999573	CD27LO
ATXN7L1	0.943811	0.999573	CD27LO
PLP2	-0.924909	0.999573	VD2
TBC1D14	-0.580018	0.999573	VD2
LOC100132062	-1.04517	0.999573	VD2
ELAPOR1	-1.00753	0.999573	VD2
S100PBP	-0.647036	0.999573	VD2
SOBP	-3.83356	0.999573	VD2
EPHA4	-1.24678	0.999573	VD2
POLN	-1.71843	0.999573	VD2
CCT6B	-1.15084	0.999573	VD2
UNC119	1.00619	0.999573	CD27LO
GPR107	-0.613907	0.999573	VD2
GPR153	1.82422	0.999573	CD27LO
CCP110	0.489215	0.999573	CD27LO
TMEM131L	-0.552066	0.999573	VD2
ZNF586	-0.60248	0.999573	VD2
TACO1	-0.821006	0.999573	VD2
KBTBD11	-2.04194	0.999573	VD2
DNAJB14	0.457163	0.999573	CD27LO
LEAP2	-1.12519	0.999573	VD2
PFDN2	0.511798	0.999573	CD27LO
SUMO1	0.341277	0.999573	CD27LO
ZFAND6	0.629225	0.999573	CD27LO
RASSF3	-0.747763	0.999573	VD2
NT5C2	0.399466	0.999573	CD27LO
CAPN7	-0.522025	0.999573	VD2
SP140	-0.632464	0.999573	VD2
ARHGAP5	-0.76919	0.999573	VD2
ZNF263	-0.627637	0.999573	VD2
GLOD4	0.663045	0.999573	CD27LO
RGPD6	-0.592376	0.999573	VD2
PSMD6	0.443873	0.999573	CD27LO
CYSLTR2	2.20001	0.999573	CD27LO
MADD	0.527203	0.999573	CD27LO
SPIRE2	-1.49046	0.999573	VD2
GPX7	-0.887627	0.999573	VD2
TNFSF8	-1.5168	0.999573	VD2
FERMT3	0.542491	0.999573	CD27LO
METTL8	-0.67349	0.999573	VD2
MTRFR	-0.690648	0.999573	VD2
TRIM47	-2.71174	0.999573	VD2
IPO4	-0.894288	0.999573	VD2
CA14	1.97861	0.999573	CD27LO
WDR41	0.748592	0.999573	CD27LO
VPS4B	0.46165	0.999573	CD27LO
RCOR1	0.717129	0.999573	CD27LO
PPT1	-0.58762	0.999573	VD2
CTDSP2	-0.47332	0.999573	VD2
IGF2R	0.450253	0.999573	CD27LO
ARHGEF34P	-1.62423	0.999573	VD2
HENMT1	0.572769	0.999573	CD27LO
SPEF2	-1.80365	0.999573	VD2
APOL6	0.524163	0.999573	CD27LO
BNIP3L	0.392856	0.999573	CD27LO
HCG18	-0.500701	0.999573	VD2
CAMSAP2	-3.92162	0.999573	VD2
ANKRD12	0.417918	0.999573	CD27LO
NUGGC	-1.18054	0.999573	VD2
ZNF33B	-0.805413	0.999573	VD2
C5	-1.15981	0.999573	VD2
TMCO1	0.377405	0.999573	CD27LO
RNF149	-0.489435	0.999573	VD2
OTUD7A	-1.81104	0.999573	VD2
OSBPL5	1.45977	0.999573	CD27LO
KIDINS220	0.342853	0.999573	CD27LO
	-0.840937	0.999573	VD2
RFTN1	0.573338	0.999573	CD27LO
ABLIM1	-0.496766	0.999573	VD2
ARHGEF18	-0.5848	0.999573	VD2
PHACTR2	-0.793358	0.999573	VD2
TMCC2	-2.16189	0.999573	VD2
ARFIP1	1.0736	0.999573	CD27LO
C16orf54	-0.620483	0.999573	VD2
ZBTB4	-0.504406	0.999573	VD2
CD248	-3.44163	0.999573	VD2
ARGLU1	0.569503	0.999573	CD27LO
HMOX1	5.81883	0.999573	CD27LO
RPS2	-0.63611	0.999573	VD2
PSME4	0.675528	0.999573	CD27LO
RTKN2	-2.64151	0.999573	VD2
SLC43A3	-0.953575	0.999573	VD2
PRKAB2	0.846072	0.999573	CD27LO
PTPRA	0.428543	0.999573	CD27LO
ATL1	1.35084	0.999573	CD27LO
SPRED2	-1.35399	0.999573	VD2
RGPD5	-0.588838	0.999573	VD2
PLXNC1	-0.889691	0.999573	VD2
SLC33A1	-0.674512	0.999573	VD2
SGPP1	0.570746	0.999573	CD27LO
RPL5	-0.489941	0.999573	VD2
TSHZ3	-2.05883	0.999573	VD2
SBNO1	0.29467	0.999573	CD27LO
SMC4	0.700175	0.999573	CD27LO
RHOA	0.385558	0.999573	CD27LO
KLF3	-0.630326	0.999573	VD2
LIAS	-0.948621	0.999573	VD2
ANGPT2	2.01816	0.999573	CD27LO
NEXMIF	-3.22535	0.999573	VD2
EIF2AK2	-0.462855	0.999573	VD2
ULK4P3	2.80221	0.999573	CD27LO
ZMIZ2	-0.534851	0.999573	VD2
CRTAP	-0.755807	0.999573	VD2
KIAA0754	-1.57021	0.999573	VD2
ZNF69	-1.5268	0.999573	VD2
CAND2	-1.18851	0.999573	VD2
ZNF121	-0.613212	0.999573	VD2
HOOK3	0.376113	0.999573	CD27LO
ELK3	-0.37956	0.999573	VD2
SRPK2	0.326235	0.999573	CD27LO
ESYT2	-0.413259	0.999573	VD2
PIP5K1A	-0.590075	0.999573	VD2
STXBP1	-1.71996	0.999573	VD2
SIK3	-0.403295	0.999573	VD2
IRGM	-2.33206	0.999573	VD2
CTDSPL2	-0.369849	0.999573	VD2
CTSA	-0.786132	0.999573	VD2
MYH9	-0.454146	0.999573	VD2
SPATA7	-1.0099	0.999573	VD2
CCDC127	-0.782192	0.999573	VD2
PIK3AP1	-0.75819	0.999573	VD2
CTCF	0.313753	0.999573	CD27LO
NFIL3	0.838353	0.999573	CD27LO
MTMR2	0.443068	0.999573	CD27LO
NLN	-2.52762	0.999573	VD2
PEG10	-1.6267	0.999573	VD2
UBAP2	-0.523013	0.999573	VD2
PPP1R14C	-2.92297	0.999573	VD2
MPZL3	-1.09893	0.999573	VD2
GMEB2	-0.520416	0.999573	VD2
MYLIP	-0.525972	0.999573	VD2
NEIL1	-1.93849	0.999573	VD2
POP4	0.790937	0.999573	CD27LO
RPS6KL1	-2.15086	0.999573	VD2
AIDA	-0.414121	0.999573	VD2
CHUK	0.696987	0.999573	CD27LO
DNAJC16	-0.698094	0.999573	VD2
R3HDM2	-0.428739	0.999573	VD2
PRPF40B	-1.15851	0.999573	VD2
HNRNPD	0.348396	0.999573	CD27LO
SH3PXD2A	-1.506	0.999573	VD2
TGFBR3	-0.736473	0.999573	VD2
NMT2	-0.510733	0.999573	VD2
MTMR10	-0.456807	0.999573	VD2
TAX1BP1	0.313484	0.999573	CD27LO
IQGAP2	0.354194	0.999573	CD27LO
LINC01569	-1.90943	0.999573	VD2
RPS6KA5	-0.655728	0.999573	VD2
C4orf33	0.843648	0.999573	CD27LO
WDR5B	-0.719823	0.999573	VD2
FBF1	-1.68289	0.999573	VD2
RFC2	0.808033	0.999573	CD27LO
PPRC1	-0.662657	0.999573	VD2
RPSA	-0.659746	0.999573	VD2
ZNF618	-1.08945	0.999573	VD2
RAB8B	0.49877	0.999573	CD27LO
UBE2G1	0.295459	0.999573	CD27LO
SUMO1P3	0.845671	0.999573	CD27LO
CLPTM1L	0.772433	0.999573	CD27LO
MLF2	0.5304	0.999573	CD27LO
CARD8	-0.475172	0.999573	VD2
SNPH	-0.883087	0.999573	VD2
DDX31	-0.634639	0.999573	VD2
INF2	-2.38816	0.999573	VD2
FHAD1	-1.99145	0.999573	VD2
YLPM1	-0.337011	0.999573	VD2
MAP4K5	0.40272	0.999573	CD27LO
CD8A	1.64527	0.999573	CD27LO
PTCH1	-0.458299	0.999573	VD2
ZNF490	-0.53903	0.999573	VD2
PPFIBP1	-2.04677	0.999573	VD2
ZNF3	-0.493553	0.999573	VD2
NR3C2	-1.07144	0.999573	VD2
PPM1G	0.478756	0.999573	CD27LO
HNRNPA1P10	-0.32658	0.999573	VD2
MAP1A	-2.90808	0.999573	VD2
GFOD1	1.69207	0.999573	CD27LO
RPSAP58	-0.588793	0.999573	VD2
OSBP2	-1.75422	0.999573	VD2
MTR	-0.45499	0.999573	VD2
EEF1G	-0.709127	0.999573	VD2
RFC3	0.982696	0.999573	CD27LO
ALMS1	0.425664	0.999573	CD27LO
SNX33	-1.50817	0.999573	VD2
EEF1B2	-0.610379	0.999573	VD2
CRYBG2	-2.02693	0.999573	VD2
ADRM1	0.555279	0.999573	CD27LO
CLINT1	-0.39939	0.999573	VD2
LIPA	0.507719	0.999573	CD27LO
DHRS12	-0.863411	0.999573	VD2
NRBP1	0.413799	0.999573	CD27LO
SYDE2	-2.41922	0.999573	VD2
ATG4A	0.687504	0.999573	CD27LO
DOCK8-AS1	2.22009	0.999573	CD27LO
C2CD4D	-3.19754	0.999573	VD2
NCAPH	1.87781	0.999573	CD27LO
ASTL	-1.38476	0.999573	VD2
STN1	-0.698152	0.999573	VD2
PSMD13	0.616748	0.999573	CD27LO
RECQL	0.531818	0.999573	CD27LO
BRCA2	1.04411	0.999573	CD27LO
RASA4B	-0.883927	0.999573	VD2
RIOX2	-0.679644	0.999573	VD2
KIFAP3	0.487803	0.999573	CD27LO
MACROH2A1	0.426258	0.999573	CD27LO
ZNF180	-0.508416	0.999573	VD2
SAMSN1	0.786618	0.999573	CD27LO
KLRC2	2.57354	0.999573	CD27LO
KLHL21	-0.709455	0.999573	VD2
TWNK	-1.39123	0.999573	VD2
CASC3	-0.393277	0.999573	VD2
PLEKHB1	-1.02054	0.999573	VD2
KIR2DL1	1.99994	0.999573	CD27LO
CASS4	-2.12505	0.999573	VD2
MYH11	-0.748219	0.999573	VD2
TCP11L2	-0.665738	0.999573	VD2
FXYD5	-0.597094	0.999573	VD2
SPICE1	-0.745814	0.999573	VD2
LOC100129203	-1.1663	0.999573	VD2
SNRPB2	0.379802	0.999573	CD27LO
SMARCA4	-0.465862	0.999573	VD2
C6orf163	1.66544	0.999573	CD27LO
AGO2	-0.516994	0.999573	VD2
ARNT	0.566357	0.999573	CD27LO
SHISAL2A	-0.997184	0.999573	VD2
CAAP1	0.597181	0.999573	CD27LO
PDIA5	-2.65239	0.999573	VD2
SCLT1	0.596871	0.999573	CD27LO
FAHD2B	-1.03357	0.999573	VD2
PHACTR4	-0.353029	0.999573	VD2
MMP23B	1.26366	0.999573	CD27LO
TARS1	0.463661	0.999573	CD27LO
ULK4P1	2.50864	0.999573	CD27LO
PI16	-2.66008	0.999573	VD2
TMEM204	-2.1409	0.999573	VD2
MYD88	0.417114	0.999573	CD27LO
GRAMD2B	-0.720138	0.999573	VD2
TIA1	-0.429956	0.999573	VD2
PPM1M	-0.547038	0.999573	VD2
MTFR1L	0.90001	0.999573	CD27LO
ZNF687	-0.871546	0.999573	VD2
TCOF1	-0.355775	0.999573	VD2
IGFBP6	-2.79458	0.999573	VD2
KAT2B	-0.590648	0.999573	VD2
PTPRC	0.349134	0.999573	CD27LO
MAD2L1BP	0.702331	0.999573	CD27LO
STAG3L5P-PVRIG2P-PILRB	-0.906942	0.999573	VD2
MCF2L-AS1	-2.40355	0.999573	VD2
CKAP2	-0.685199	0.999573	VD2
COPG2	1.15478	0.999573	CD27LO
SPRY1	-2.4319	0.999573	VD2
SRGAP2	0.772837	0.999573	CD27LO
KIR2DL4	3.31554	0.999573	CD27LO
ASB13	-2.45102	0.999573	VD2
ZNF322	0.920959	0.999573	CD27LO
EFNA5	2.77779	0.999573	CD27LO
ZNF562	-0.517901	0.999573	VD2
MBOAT1	-2.04807	0.999573	VD2
CITED2	-0.85128	0.999573	VD2
GALNT6	1.14729	0.999573	CD27LO
FAM131B	-1.82708	0.999573	VD2
SMC5	0.307085	0.999573	CD27LO
ZNF134	-0.711072	0.999573	VD2
ABHD12	0.62293	0.999573	CD27LO
ZNF699	-0.553655	0.999573	VD2
USP6NL	-1.79759	0.999573	VD2
H3-3A	0.339131	0.999573	CD27LO
FBXO8	-0.444991	0.999573	VD2
SBF2	-0.525615	0.999573	VD2
NFIC	-0.76575	0.999573	VD2
KIF21B	0.546232	0.999573	CD27LO
AEBP1	-2.79567	0.999573	VD2
SFT2D1	0.801694	0.999573	CD27LO
SLC14A1	1.60068	0.999573	CD27LO
RRN3P2	0.797565	0.999573	CD27LO
SLCO4C1	1.03225	0.999573	CD27LO
RNF114	0.438763	0.999573	CD27LO
FAM117A	-0.582826	0.999573	VD2
MALAT1	0.513397	0.999573	CD27LO
CAPN5	-2.23878	0.999573	VD2
ZNF211	-0.4701	0.999573	VD2
TSEN54	0.482341	0.999573	CD27LO
RGS9	0.940763	0.999573	CD27LO
SMG1	0.49121	0.999573	CD27LO
SEC61A1	-0.436811	0.999573	VD2
PCNT	0.521001	0.999573	CD27LO
LINC02692	-2.19721	0.999573	VD2
LYPLA2	0.696417	0.999573	CD27LO
ZNF425	-2.58657	0.999573	VD2
FAM126A	0.570929	0.999573	CD27LO
CLCC1	-0.661623	0.999573	VD2
HNRNPUL1	-0.396114	0.999573	VD2
PSTPIP1	-0.626457	0.999573	VD2
RGS12	2.16772	0.999573	CD27LO
	-0.973607	0.999573	VD2
LINC01163	-2.3837	0.999573	VD2
NDUFV2	0.570957	0.999573	CD27LO
STAU1	-0.288925	0.999573	VD2
RAPGEFL1	-1.26736	0.999573	VD2
TNKS2	0.329721	0.999573	CD27LO
ZFP28	-3.39072	0.999573	VD2
NARF	0.579262	0.999573	CD27LO
ERCC6L2	-0.363634	0.999573	VD2
ZZZ3	-0.415375	0.999573	VD2
PFKFB3	-1.1235	0.999573	VD2
ZNF277	-0.44881	0.999573	VD2
MCM5	0.744184	0.999573	CD27LO
HDAC9	-1.51974	0.999573	VD2
ADAMTS6	-1.63448	0.999573	VD2
DDX5	0.388784	0.999573	CD27LO
ANKRD36BP1	-0.890933	0.999573	VD2
TMSB4X	0.409957	0.999573	CD27LO
PDLIM1	2.6499	0.999573	CD27LO
APEX1	-0.423613	0.999573	VD2
PDZD4	-1.00294	0.999573	VD2
SLFN13	0.625821	0.999573	CD27LO
MGAT4A	-0.546548	0.999573	VD2
AGL	0.540195	0.999573	CD27LO
IL15RA	-0.801246	0.999573	VD2
AFF1	0.470059	0.999573	CD27LO
ZNF709	-0.956336	0.999573	VD2
B3GALT2	-1.34686	0.999573	VD2
DKK3	-1.83474	0.999573	VD2
HSBP1L1	-1.21314	0.999573	VD2
IMPA2	-2.03692	0.999573	VD2
BAZ2B	0.416241	0.999573	CD27LO
LOC105369914	2.38015	0.999573	CD27LO
RRS1	-0.767128	0.999573	VD2
QSER1	-0.587425	0.999573	VD2
RPL22L1	-0.612302	0.999573	VD2
ISOC1	0.575738	0.999573	CD27LO
ZNF850	1.71444	0.999573	CD27LO
ZNF542P	-1.25425	0.999573	VD2
UBE3C	-0.335476	0.999573	VD2
HYOU1	-0.630683	0.999573	VD2
YBX3	-1.11855	0.999573	VD2
TRIM23	-0.434121	0.999573	VD2
TPPP	-2.24523	0.999573	VD2
ATG9B	-1.67398	0.999573	VD2
RPS16P5	-1.00455	0.999573	VD2
FAM210B	-0.449152	0.999573	VD2
RPL10A	-0.525456	0.999573	VD2
NEDD4	-2.42535	0.999573	VD2
CRYZ	0.969406	0.999573	CD27LO
TNFRSF9	2.87172	0.999573	CD27LO
KLHL24	-0.426804	0.999573	VD2
KANK3	-1.31885	0.999573	VD2
SLC36A1	1.224	0.999573	CD27LO
MAP2K3	0.577053	0.999573	CD27LO
ARHGAP42	2.10421	0.999573	CD27LO
TPD52	-0.72716	0.999573	VD2
TARP	-1.31744	0.999573	VD2
ABL2	-0.552211	0.999573	VD2
UBR3	0.416856	0.999573	CD27LO
ZNF287	-1.00828	0.999573	VD2
RPS3A	-0.505296	0.999573	VD2
TPT1	-0.50859	0.999573	VD2
LTB4R	-0.582801	0.999573	VD2
CUL3	0.412383	0.999573	CD27LO
PAPSS2	-1.30287	0.999573	VD2
TMEM106B	-0.505239	0.999573	VD2
CRYBG3	-1.39085	0.999573	VD2
LOC401261	-0.989916	0.999573	VD2
OXA1L	-0.411541	0.999573	VD2
GPR27	-3.19884	0.999573	VD2
PDE4A	1.3742	0.999573	CD27LO
RSL1D1	-0.389918	0.999573	VD2
GATAD1	0.629755	0.999573	CD27LO
CHI3L2	1.77111	0.999573	CD27LO
MSANTD3	0.633911	0.999573	CD27LO
SNHG21	1.0376	0.999573	CD27LO
ING3	0.480626	0.999573	CD27LO
DDX17	0.479095	0.999573	CD27LO
RC3H2	0.458936	0.999573	CD27LO
ASAH1	0.404603	0.999573	CD27LO
CD40	-1.68501	0.999573	VD2
FUOM	-1.70716	0.999573	VD2
SYNRG	-0.363798	0.999573	VD2
BROX	0.359136	0.999573	CD27LO
ZNF486	-0.902985	0.999573	VD2
HK2	-1.89481	0.999573	VD2
POMP	0.353268	0.999573	CD27LO
LDLR	1.2012	0.999573	CD27LO
ZNF662	-2.83525	0.999573	VD2
DNMT3A	-0.620802	0.999573	VD2
RWDD3	0.553737	0.999573	CD27LO
ZC3HAV1	-0.31458	0.999573	VD2
ZNF426	-0.546824	0.999573	VD2
CYBA	0.714623	0.999573	CD27LO
CHEK2	2.65104	0.999573	CD27LO
NECAB1	-2.05904	0.999573	VD2
KRT73	5.99774	0.999573	CD27LO
GPSM3	-0.611199	0.999573	VD2
PLEKHG5	-2.69829	0.999573	VD2
ZNF250	-0.829905	0.999573	VD2
SPINK2	-2.88912	0.999573	VD2
MIB2	0.814623	0.999573	CD27LO
CD63	0.773655	0.999573	CD27LO
PANX1	0.590369	0.999573	CD27LO
CXCL16	-2.27105	0.999573	VD2
POLL	-1.1957	0.999573	VD2
ZNF48	-0.929196	0.999573	VD2
CHST2	4.55045	0.999573	CD27LO
RPL9	-0.412288	0.999573	VD2
CECR7	-2.70788	0.999573	VD2
STIM2	-0.333399	0.999573	VD2
FHIP1A	-2.57054	0.999573	VD2
PIK3IP1	-0.510069	0.999573	VD2
ZNF358	-1.86596	0.999573	VD2
TRIB2	-0.554621	0.999573	VD2
HSDL2	-0.657954	0.999573	VD2
NAIP	0.767847	0.999573	CD27LO
UBE2E3	0.340314	0.999573	CD27LO
BLM	0.797225	0.999573	CD27LO
ZBTB8OS	0.447909	0.999573	CD27LO
SNX32	-1.41804	0.999573	VD2
GNE	-0.583015	0.999573	VD2
NDUFA9	0.433433	0.999573	CD27LO
FKBP11	-0.460868	0.999573	VD2
ZSWIM9	-0.870032	0.999573	VD2
DNAJB9	-0.628515	0.999573	VD2
LINC01138	0.47974	0.999573	CD27LO
TPP1	0.487874	0.999573	CD27LO
GOLGA7	0.296101	0.999573	CD27LO
DBI	0.494418	0.999573	CD27LO
SNTA1	-0.989957	0.999573	VD2
URB2	-0.743856	0.999573	VD2
XPR1	-0.475655	0.999573	VD2
PDCD10	0.44142	0.999573	CD27LO
BNC2	2.93605	0.999573	CD27LO
PCTP	1.19069	0.999573	CD27LO
ZNF831	-0.627363	0.999573	VD2
ATP6V0E2-AS1	-2.80285	0.999573	VD2
PDCD4	-0.426128	0.999573	VD2
LRRC70	2.83149	0.999573	CD27LO
ZMAT3	0.545031	0.999573	CD27LO
RIPK2-DT	1.72313	0.999573	CD27LO
MED13	0.484926	0.999573	CD27LO
DNAJC13	0.348411	0.999573	CD27LO
PTBP3	0.307171	0.999573	CD27LO
LOC541473	-1.12725	0.999573	VD2
GIMAP1	-0.909635	0.999573	VD2
ARPC3	0.323312	0.999573	CD27LO
ZNF223	-3.00618	0.999573	VD2
TMEM256	-1.24457	0.999573	VD2
EPAS1	-1.25188	0.999573	VD2
PEBP1	-0.362886	0.999573	VD2
RPL31	-0.585655	0.999573	VD2
EFCAB2	-1.66108	0.999573	VD2
MYLK4	2.47959	0.999573	CD27LO
ADAT1	-0.638783	0.999573	VD2
LACTB	0.600312	0.999573	CD27LO
ADIPOR2	0.527699	0.999573	CD27LO
HIPK1-AS1	-1.57148	0.999573	VD2
DNAJC6	-1.50013	0.999573	VD2
ABCG1	-1.00703	0.999573	VD2
LINC00653	1.16998	0.999573	CD27LO
TRAJ46	-2.69781	0.999573	VD2
SMYD4	-0.822794	0.999573	VD2
NEURL1	-1.90391	0.999573	VD2
SMS	0.69486	0.999573	CD27LO
HEBP2	-0.517697	0.999573	VD2
EIF3L	-0.38775	0.999573	VD2
FAM171A1	-1.7258	0.999573	VD2
RPS25	-0.556931	0.999573	VD2
ITGA5	-0.563695	0.999573	VD2
MEF2A	-0.387515	0.999573	VD2
RBMS2	-0.860378	0.999573	VD2
C12orf42	-0.853819	0.999573	VD2
RALA	0.414222	0.999573	CD27LO
SCGB3A1	-2.66833	0.999573	VD2
CARNMT1	0.570279	0.999573	CD27LO
DRAP1	0.431858	0.999573	CD27LO
RNGTT	0.397669	0.999573	CD27LO
NIPAL2	2.24224	0.999573	CD27LO
RHOQ	0.613385	0.999573	CD27LO
MSH3	-0.455159	0.999573	VD2
PARP11	-0.428914	0.999573	VD2
GNG5	0.491476	0.999573	CD27LO
ZNF10	-0.891797	0.999573	VD2
STRAP	0.329772	0.999573	CD27LO
CSDE1	-0.252941	0.999573	VD2
LOC101929574	-2.42787	0.999573	VD2
MIB1	0.501187	0.999573	CD27LO
SGO2	1.10865	0.999573	CD27LO
CYTIP	-0.326178	0.999573	VD2
MIR570HG	1.56646	0.999573	CD27LO
GEMIN4	-0.641256	0.999573	VD2
SS18	0.339657	0.999573	CD27LO
RBBP7	0.336386	0.999573	CD27LO
UQCRC2	0.352738	0.999573	CD27LO
ATP8B3	-2.37015	0.999573	VD2
IRF8	1.53999	0.999573	CD27LO
GPAT2	-1.27243	0.999573	VD2
MBOAT4	-0.875113	0.999573	VD2
ZNF316	-0.780234	0.999573	VD2
AARS1	-1.14231	0.999573	VD2
KIAA0040	-0.45799	0.999573	VD2
PPP1R18	0.595767	0.999573	CD27LO
AGPS	0.548273	0.999573	CD27LO
SLC25A4	-0.604817	0.999573	VD2
KLRC3	3.10501	0.999573	CD27LO
WNK1	0.328665	0.999573	CD27LO
CTNNBL1	0.539223	0.999573	CD27LO
TUFT1	-1.67614	0.999573	VD2
AKAP13	0.284594	0.999573	CD27LO
SLC12A6	-0.501481	0.999573	VD2
MRPL9	0.621444	0.999573	CD27LO
GPR68	-1.11273	0.999573	VD2
CELSR2	-0.999467	0.999573	VD2
USP7	0.311655	0.999573	CD27LO
SRSF4	0.466856	0.999573	CD27LO
DPP8	0.321839	0.999573	CD27LO
HMGN5	-1.03982	0.999573	VD2
TBK1	0.564796	0.999573	CD27LO
SLC7A5P1	-1.27931	0.999573	VD2
CC2D2A	1.84397	0.999573	CD27LO
SRSF3	-0.361428	0.999573	VD2
ZFP91	0.410496	0.999573	CD27LO
RAB33B	-0.424853	0.999573	VD2
SLC25A6	-0.618786	0.999573	VD2
TRAV36DV7	-2.41001	0.999573	VD2
AFDN	-1.37017	0.999573	VD2
ZNF84	-0.486394	0.999573	VD2
HERC2P9	1.1002	0.999573	CD27LO
CA13	2.22146	0.999573	CD27LO
PIK3CG	0.362781	0.999573	CD27LO
SEMA4C	-0.861627	0.999573	VD2
INTS1	-0.549929	0.999573	VD2
CNOT4	-0.336629	0.999573	VD2
ARVCF	3.02582	0.999573	CD27LO
GPS2	0.330039	0.999573	CD27LO
RPL23	-0.55729	0.999573	VD2
PLD1	-1.98859	0.999573	VD2
DUSP18	-0.654601	0.999573	VD2
PRXL2A	-0.908841	0.999573	VD2
CREBL2	-0.777322	0.999573	VD2
LYN	0.821356	0.999573	CD27LO
SH3BP2	0.439012	0.999573	CD27LO
ZNF792	-1.09348	0.999573	VD2
JAK3	-0.548637	0.999573	VD2
ACOT9	0.60771	0.999573	CD27LO
GXYLT1	0.655993	0.999573	CD27LO
JMJD4	-1.35028	0.999573	VD2
CUL5	0.427753	0.999573	CD27LO
ANKRD61	1.97396	0.999573	CD27LO
ARMCX4	-1.26957	0.999573	VD2
TPMT	0.421587	0.999573	CD27LO
EXOSC8	0.59776	0.999573	CD27LO
MIR155HG	-1.27389	0.999573	VD2
PTPRE	0.587716	0.999573	CD27LO
UBQLN4	-0.702882	0.999573	VD2
HPS4	-0.52718	0.999573	VD2
ZDBF2	-1.41772	0.999573	VD2
JPT1	0.62249	0.999573	CD27LO
MIR4458HG	-1.96382	0.999573	VD2
MPI	-0.913612	0.999573	VD2
ARMC10	-0.616822	0.999573	VD2
ETNK2	-0.989464	0.999573	VD2
TTC30A	-1.67369	0.999573	VD2
SLC2A6	1.43619	0.999573	CD27LO
ECE1-AS1	-2.35502	0.999573	VD2
ERCC4	-0.547863	0.999573	VD2
DHCR24	2.21335	0.999573	CD27LO
NUCB2	0.569682	0.999573	CD27LO
RBM11	-2.48891	0.999573	VD2
CDYL2	0.82428	0.999573	CD27LO
MVD	0.920022	0.999573	CD27LO
GABARAPL2	-0.31683	0.999573	VD2
OSBP	-0.358428	0.999573	VD2
RGS3	0.685781	0.999573	CD27LO
SIGIRR	0.440616	0.999573	CD27LO
RPL34	-0.471997	0.999573	VD2
CMTM6	0.350397	0.999573	CD27LO
GNAO1	-1.06773	0.999573	VD2
RTN4R	-1.79085	0.999573	VD2
ZNF880	-0.736174	0.999573	VD2
ETS2	-0.623133	0.999573	VD2
USP11	0.541333	0.999573	CD27LO
ARRDC3	-0.624704	0.999573	VD2
ROCK2	0.425386	0.999573	CD27LO
ZNF137P	1.81625	0.999573	CD27LO
ZSWIM4	-1.01562	0.999573	VD2
ALDOC	-0.698859	0.999573	VD2
ERMP1	-0.5966	0.999573	VD2
AGO1	-0.463597	0.999573	VD2
SLFNL1	2.05965	0.999573	CD27LO
STK11	-0.681386	0.999573	VD2
ABCA11P	-0.812583	0.999573	VD2
LRRC58	0.460249	0.999573	CD27LO
ATXN1L	0.528854	0.999573	CD27LO
LINC01001	-0.956896	0.999573	VD2
FUT8	-0.694081	0.999573	VD2
NOS3	-1.99483	0.999573	VD2
NMRK1	-0.395753	0.999573	VD2
ZNF564	-0.410047	0.999573	VD2
ZNF781	-1.83598	0.999573	VD2
EED	0.537679	0.999573	CD27LO
INSIG1	0.445495	0.999573	CD27LO
LLGL2	0.736663	0.999573	CD27LO
RHEBL1	0.9905	0.999573	CD27LO
DDX43	-1.52477	0.999573	VD2
COMMD2	0.418247	0.999573	CD27LO
NPTN	0.371902	0.999573	CD27LO
EIF1AD	-0.382582	0.999573	VD2
AMD1	-0.376025	0.999573	VD2
RCAN2	4.24828	0.999573	CD27LO
KLRG1	-0.731313	0.999573	VD2
LIMS1	-0.557387	0.999573	VD2
ANKRD17	-0.345414	0.999573	VD2
MED26	-0.498424	0.999573	VD2
KNTC1	0.986154	0.999573	CD27LO
NR2C2	0.393857	0.999573	CD27LO
FAM111B	2.51512	0.999573	CD27LO
AMIGO1	-0.848002	0.999573	VD2
FYB1	0.320699	0.999573	CD27LO
LIMD1	0.677825	0.999573	CD27LO
NPHP4	-1.30537	0.999573	VD2
ELOC	0.334789	0.999573	CD27LO
PPIEL	-1.27758	0.999573	VD2
IGSF22	-2.06305	0.999573	VD2
GAB2	1.47415	0.999573	CD27LO
ARHGAP35	-0.388846	0.999573	VD2
BEX3	-2.47406	0.999573	VD2
SCAMP3	0.534953	0.999573	CD27LO
RAB3IP	-0.707659	0.999573	VD2
MIR4435-2HG	-0.961739	0.999573	VD2
EPB41L2	-0.905061	0.999573	VD2
SRSF5	0.294939	0.999573	CD27LO
HINT1	-0.456717	0.999573	VD2
RIC8B	-0.575639	0.999573	VD2
IFT140	-1.36553	0.999573	VD2
RNPEP	0.572695	0.999573	CD27LO
LINC00954	-1.18733	0.999573	VD2
SCYL2	0.337205	0.999573	CD27LO
NDUFB2-AS1	-1.13122	0.999573	VD2
TEX10	-0.435803	0.999573	VD2
GBP3	-0.435876	0.999573	VD2
RFLNB	-1.00064	0.999573	VD2
STK24	-0.26733	0.999573	VD2
DNAJB11	0.395953	0.999573	CD27LO
NOTCH1	0.627654	0.999573	CD27LO
CDK5R1	-1.77602	0.999573	VD2
MTERF2	-0.561968	0.999573	VD2
ZNF514	-0.761344	0.999573	VD2
SIRT4	-1.10259	0.999573	VD2
IRF5	2.47237	0.999573	CD27LO
RASGRP1	-0.38621	0.999573	VD2
ZNF81	1.31718	0.999573	CD27LO
ZNF674-AS1	1.21299	0.999573	CD27LO
DESI2	0.34475	0.999573	CD27LO
SINHCAF	-0.374225	0.999573	VD2
IGSF6	1.45828	0.999573	CD27LO
PTPN22	0.368301	0.999573	CD27LO
TMEM272	-1.89738	0.999573	VD2
SFMBT1	-0.464613	0.999573	VD2
FEM1C	-0.551174	0.999573	VD2
FOXK1	-0.472698	0.999573	VD2
FGD3	-0.384724	0.999573	VD2
KLHL5	-0.425447	0.999573	VD2
SIRT2	0.419908	0.999573	CD27LO
ZNF888	-0.834321	0.999573	VD2
C3orf20	1.78379	0.999573	CD27LO
CHFR	0.554604	0.999573	CD27LO
GOLGA2P5	-0.861823	0.999573	VD2
GPR171	-0.75348	0.999573	VD2
CWC15	0.345833	0.999573	CD27LO
TMEM87A	0.365649	0.999573	CD27LO
BEX2	-0.505419	0.999573	VD2
FBXL17	-0.432999	0.999573	VD2
WDR26	0.332483	0.999573	CD27LO
RPS23	-0.490242	0.999573	VD2
TBC1D8	-1.09645	0.999573	VD2
SDHB	0.282558	0.999573	CD27LO
GPR18	0.721127	0.999573	CD27LO
STPG1	-1.82124	0.999573	VD2
ANLN	1.50571	0.999573	CD27LO
ZFP69B	-0.870273	0.999573	VD2
C12orf57	-0.751587	0.999573	VD2
LOC652276	0.754707	0.999573	CD27LO
SLF1	0.589794	0.999573	CD27LO
KIF2A	-0.300128	0.999573	VD2
HNRNPR	0.248332	0.999573	CD27LO
LINC02611	-0.991152	0.999573	VD2
ZNF592	-0.410539	0.999573	VD2
N4BP2L2-IT2	2.02108	0.999573	CD27LO
GLS2	-1.00857	0.999573	VD2
TLCD3A	-1.14541	0.999573	VD2
YWHAB	0.283773	0.999573	CD27LO
ZNF638	-0.314485	0.999573	VD2
PRKD2	0.452737	0.999573	CD27LO
FAM110A	0.87427	0.999573	CD27LO
SEPTIN7P14	-0.502303	0.999573	VD2
H2AC13	-1.44941	0.999573	VD2
TGFBR2	-0.395944	0.999573	VD2
CFAP36	-0.372598	0.999573	VD2
ZNF44	-0.455211	0.999573	VD2
EFHD1	-2.73226	0.999573	VD2
LY9	-0.35552	0.999573	VD2
ZNF800	0.316246	0.999573	CD27LO
CCL3	1.45272	0.999573	CD27LO
BAG4	-0.396038	0.999573	VD2
VBP1	0.648378	0.999573	CD27LO
MASP2	-0.884318	0.999573	VD2
NUMA1	-0.402011	0.999573	VD2
PHPT1	0.745776	0.999573	CD27LO
SCPEP1	0.602035	0.999573	CD27LO
GPAT3	-2.12988	0.999573	VD2
SLBP	0.421364	0.999573	CD27LO
MIR3654	-0.763052	0.999573	VD2
SEPTIN11	0.51681	0.999573	CD27LO
ZNF682	1.07226	0.999573	CD27LO
LOC441666	-2.43787	0.999573	VD2
PNMA1	0.463264	0.999573	CD27LO
RPL7	-0.437954	0.999573	VD2
AKR1C3	-2.14858	0.999573	VD2
ZNF92	-0.424009	0.999573	VD2
IRAK1BP1	-0.791994	0.999573	VD2
APMAP	0.468816	0.999573	CD27LO
LSM14A	0.223399	0.999573	CD27LO
EHD3	-1.2446	0.999573	VD2
ELL	-0.48597	0.999573	VD2
PAM	-0.709948	0.999573	VD2
RPS6KA1	0.461204	0.999573	CD27LO
PDE4DIP	-0.385906	0.999573	VD2
ELF4	0.538509	0.999573	CD27LO
PDZD9	0.93047	0.999573	CD27LO
REM2	1.23061	0.999573	CD27LO
DIPK1A	-0.464779	0.999573	VD2
LRP5L	1.39403	0.999573	CD27LO
SLC35F6	-0.47183	0.999573	VD2
POLR2G	0.406139	0.999573	CD27LO
RHEB	0.421822	0.999573	CD27LO
KLHL4	5.13585	0.999573	CD27LO
RPL13	-0.683988	0.999573	VD2
RPS12	-0.656339	0.999573	VD2
ABHD8	-1.78842	0.999573	VD2
LARP1	-0.389893	0.999573	VD2
TSG101	0.390527	0.999573	CD27LO
SNX19	-0.476846	0.999573	VD2
TOMM20	-0.366899	0.999573	VD2
FMR1	0.427118	0.999573	CD27LO
PHKA2	-0.509179	0.999573	VD2
DNAL4	-1.50786	0.999573	VD2
RAB22A	0.347775	0.999573	CD27LO
IGFBP7	4.11229	0.999573	CD27LO
PDE9A	-2.18204	0.999573	VD2
NDUFA6	0.328453	0.999573	CD27LO
SORBS1	1.68711	0.999573	CD27LO
ZBTB20-AS1	1.81462	0.999573	CD27LO
DLSTP1	2.2224	0.999573	CD27LO
FTH1	-0.562317	0.999573	VD2
ZNF692	-0.730537	0.999573	VD2
TMEM41A	-0.450949	0.999573	VD2
GFM1	0.352044	0.999573	CD27LO
MAP6D1	-0.998516	0.999573	VD2
DYNC1LI1	0.376455	0.999573	CD27LO
NDUFB2	0.392492	0.999573	CD27LO
ZNF689	-0.597644	0.999573	VD2
MPV17L2	-0.857367	0.999573	VD2
ZNF227	-0.489509	0.999573	VD2
TRPC3	3.01565	0.999573	CD27LO
TMX1	0.346943	0.999573	CD27LO
PIEZO1	-0.494832	0.999573	VD2
WDR89	-0.520883	0.999573	VD2
TRDJ2	1.29675	0.999573	CD27LO
SPAG7	0.511916	0.999573	CD27LO
EPG5	0.638264	0.999573	CD27LO
SUMO2	0.253504	0.999573	CD27LO
YPEL3	0.420693	0.999573	CD27LO
NIBAN1	-0.55746	0.999573	VD2
PPP4C	0.651806	0.999573	CD27LO
PMEL	2.26431	0.999573	CD27LO
OTUB1	0.552369	0.999573	CD27LO
LOC154761	-0.535012	0.999573	VD2
LMTK2	0.466588	0.999573	CD27LO
RPLP1	-0.568907	0.999573	VD2
LINC02067	-0.540159	0.999573	VD2
C1orf174	0.471134	0.999573	CD27LO
ZNF525	-0.676801	0.999573	VD2
MMP24	-1.23657	0.999573	VD2
KIF22	0.401245	0.999573	CD27LO
YY1	0.281791	0.999573	CD27LO
NOA1	-0.442477	0.999573	VD2
RASSF1	0.382088	0.999573	CD27LO
NUP153	-0.296511	0.999573	VD2
TMEM184B	-0.445831	0.999573	VD2
ZNF396	-1.55192	0.999573	VD2
NBDY	-0.463413	0.999573	VD2
ZNF32	-0.496129	0.999573	VD2
ZNF572	-2.7514	0.999573	VD2
AGK	0.356935	0.999573	CD27LO
SNX30	-0.526088	0.999573	VD2
GTF2IRD2B	0.375262	0.999573	CD27LO
CHD4	0.33534	0.999573	CD27LO
AXIN2	-1.92751	0.999573	VD2
ZNF548	-0.402112	0.999573	VD2
DPP9	0.365296	0.999573	CD27LO
AGPAT4	-0.629905	0.999573	VD2
AP5B1	-0.611813	0.999573	VD2
SUMO4	1.86355	0.999573	CD27LO
TTC31	0.649161	0.999573	CD27LO
SND1	-0.417225	0.999573	VD2
MAPK1	0.295828	0.999573	CD27LO
METTL4	-0.485532	0.999573	VD2
UVRAG	0.465161	0.999573	CD27LO
CLCN2	-1.09514	0.999573	VD2
ZNF391	-1.20551	0.999573	VD2
LAMTOR5	0.54243	0.999573	CD27LO
SSH2	-0.346594	0.999573	VD2
CANX	-0.338151	0.999573	VD2
SH2B3	-0.427227	0.999573	VD2
HIC1	-1.58423	0.999573	VD2
ZCRB1	0.350438	0.999573	CD27LO
DCBLD2	-2.45432	0.999573	VD2
LDAF1	-0.702011	0.999573	VD2
DENND2B	2.43695	0.999573	CD27LO
DYRK1B	1.0439	0.999573	CD27LO
SHLD2P1	0.812051	0.999573	CD27LO
FGD6	-1.18052	0.999573	VD2
RPA1	0.313433	0.999573	CD27LO
XYLT1	-0.586997	0.999573	VD2
PCM1	0.260596	0.999573	CD27LO
ZNRF1	-2.41645	0.999573	VD2
ENTPD3-AS1	-2.30463	0.999573	VD2
NBPF14	0.493933	0.999573	CD27LO
PSMD12	0.295261	0.999573	CD27LO
SAP30BP	0.397733	0.999573	CD27LO
ALDH9A1	0.372647	0.999573	CD27LO
RAP1A	0.288922	0.999573	CD27LO
RPS6	-0.382007	0.999573	VD2
ZNF550	-0.741466	0.999573	VD2
MS4A7	3.63347	0.999573	CD27LO
HMCES	0.287034	0.999573	CD27LO
GPR155	-0.65517	0.999573	VD2
ZNF552	-0.572625	0.999573	VD2
ABI1	0.303046	0.999573	CD27LO
EIF2AK3-DT	-1.03691	0.999573	VD2
SHISA2	-2.88818	0.999573	VD2
ATXN7L3B	0.401477	0.999573	CD27LO
CLCF1	-0.660997	0.999573	VD2
AK5	-1.5951	0.999573	VD2
C2orf49	0.470422	0.999573	CD27LO
SPI1	4.05202	0.999573	CD27LO
SKAP1	0.346396	0.999573	CD27LO
RNF130	-0.616486	0.999573	VD2
LINC00513	1.11068	0.999573	CD27LO
MZT2B	-0.57792	0.999573	VD2
CMC1	1.58721	0.999573	CD27LO
NDUFAF4	0.491137	0.999573	CD27LO
IFIT3	1.41886	0.999573	CD27LO
RAB6A	0.282539	0.999573	CD27LO
PLEKHA8	-0.587125	0.999573	VD2
ZNF14	-0.646466	0.999573	VD2
CFAP20	0.821592	0.999573	CD27LO
MFHAS1	-0.81835	0.999573	VD2
LOC102723373	-2.26372	0.999573	VD2
ATP9A	-1.81038	0.999573	VD2
DDX1	-0.278727	0.999573	VD2
IFT57	-0.300521	0.999573	VD2
UFD1	0.395944	0.999573	CD27LO
FGD1	0.73022	0.999573	CD27LO
DOK2	0.613608	0.999573	CD27LO
EIF2S3	-0.328512	0.999573	VD2
NFATC1	-0.589838	0.999573	VD2
ZNF441	-0.518107	0.999573	VD2
PSMB4	0.603581	0.999573	CD27LO
MUC16	-3.13016	0.999573	VD2
TACC3	-0.419736	0.999573	VD2
ALDH3A2	0.521033	0.999573	CD27LO
STAG2	-0.31727	0.999573	VD2
ORMDL3	-0.409662	0.999573	VD2
RTL10	-0.613721	0.999573	VD2
SETD1B	-0.578045	0.999573	VD2
SUSD4	-2.3131	0.999573	VD2
A1BG	-1.89215	0.999573	VD2
TRAJ18	-2.64594	0.999573	VD2
ZHX1	0.322493	0.999573	CD27LO
MTRF1L	0.324199	0.999573	CD27LO
MORC3	0.269919	0.999573	CD27LO
SOCS3	-1.18799	0.999573	VD2
VTA1	0.400057	0.999573	CD27LO
LOC105369535	-1.4896	0.999573	VD2
SNW1	0.305046	0.999573	CD27LO
SEL1L3	-0.350943	0.999573	VD2
TAOK1	0.365824	0.999573	CD27LO
MS4A1	-1.52014	0.999573	VD2
ANK1	-2.98443	0.999573	VD2
TANK	0.314609	0.999573	CD27LO
ZNF354C	-0.678379	0.999573	VD2
PHAX	0.308754	0.999573	CD27LO
MAGED2	0.632749	0.999573	CD27LO
EEF1D	-0.518854	0.999573	VD2
CDHR1	-0.803127	0.999573	VD2
TRADD	-0.699677	0.999573	VD2
HS2ST1	0.451272	0.999573	CD27LO
HID1	-2.01074	0.999573	VD2
MTSS1	0.657722	0.999573	CD27LO
BTN3A3	-0.442638	0.999573	VD2
ZNF678	0.642913	0.999573	CD27LO
GRPEL2	-0.573072	0.999573	VD2
PPP1CC	0.337239	0.999573	CD27LO
CCZ1	0.353343	0.999573	CD27LO
SPTBN5	-1.726	0.999573	VD2
TIMM9	-0.407261	0.999573	VD2
CXADR	-1.38689	0.999573	VD2
FBXL13	-1.80363	0.999573	VD2
ULK4P2	2.35773	0.999573	CD27LO
NCK1	0.283339	0.999573	CD27LO
NICN1	-1.0178	0.999573	VD2
AHCY	-0.655668	0.999573	VD2
VLDLR	-2.83788	0.999573	VD2
NLRP2	1.60679	0.999573	CD27LO
SMARCA2	-0.238098	0.999573	VD2
LBH	-0.4432	0.999573	VD2
DGCR2	-0.468015	0.999573	VD2
NT5E	-1.22126	0.999573	VD2
SWSAP1	0.795239	0.999573	CD27LO
KMT2C	0.216484	0.999573	CD27LO
TMEM199	0.293955	0.999573	CD27LO
CTPS2	-1.20984	0.999573	VD2
PARP8	-0.390072	0.999573	VD2
FBXO45	0.472076	0.999573	CD27LO
ARRDC3-AS1	-0.982861	0.999573	VD2
RMND5B	-1.24879	0.999573	VD2
TENM1	1.27443	0.999573	CD27LO
JAZF1	0.549814	0.999573	CD27LO
RGPD8	-0.482635	0.999573	VD2
TBC1D3D	-1.17509	0.999573	VD2
IFNGR1	-0.507879	0.999573	VD2
NME8	1.93608	0.999573	CD27LO
KIAA0232	0.357805	0.999573	CD27LO
TRMT10B	-0.522179	0.999573	VD2
ATRIP	-0.512439	0.999573	VD2
CFAP44	-1.34628	0.999573	VD2
ZNF433	-0.719788	0.999573	VD2
CARS1	0.601634	0.999573	CD27LO
GLIPR1	-0.432565	0.999573	VD2
FKTN	0.999498	0.999573	CD27LO
U2AF1L5	0.415657	0.999573	CD27LO
USP22	-0.358398	0.999573	VD2
NOP53	-0.441933	0.999573	VD2
STAT5B	-0.274077	0.999573	VD2
TUBA1A	-0.594046	0.999573	VD2
LOC441081	1.16121	0.999573	CD27LO
CRYBG1	-0.469567	0.999573	VD2
MEF2C	3.06233	0.999573	CD27LO
EMC3-AS1	1.19693	0.999573	CD27LO
RPL30	-0.542308	0.999573	VD2
RASA1	-0.499003	0.999573	VD2
DECR1	0.355055	0.999573	CD27LO
PRSS53	-1.31535	0.999573	VD2
P2RY10	0.622447	0.999573	CD27LO
	-0.840444	0.999573	VD2
C11orf1	-0.849768	0.999573	VD2
CNOT8	0.340806	0.999573	CD27LO
PGAP2	-0.572259	0.999573	VD2
RAB3GAP1	-0.610004	0.999573	VD2
ITSN2	0.328614	0.999573	CD27LO
BUB3	0.548288	0.999573	CD27LO
UBE2A	0.380785	0.999573	CD27LO
U2SURP	0.248609	0.999573	CD27LO
PIDD1	-0.567544	0.999573	VD2
TRGV4	2.08122	0.999573	CD27LO
THRA	-0.553026	0.999573	VD2
UCHL5	0.325698	0.999573	CD27LO
TMEM9	-0.656934	0.999573	VD2
EDARADD	-1.50103	0.999573	VD2
U2AF2	0.759081	0.999573	CD27LO
PITPNM2	1.08489	0.999573	CD27LO
MRPL13	0.462909	0.999573	CD27LO
FOXP4	-0.695121	0.999573	VD2
SPTSSA	0.509239	0.999573	CD27LO
STMN3	-0.974246	0.999573	VD2
FAM117B	-0.623535	0.999573	VD2
LINC01278	-0.367224	0.999573	VD2
RN7SL1	-1.10789	0.999573	VD2
CD300E	3.35885	0.999573	CD27LO
CDK2	0.603202	0.999573	CD27LO
FCHO2	-0.650852	0.999573	VD2
MRPL22	0.309345	0.999573	CD27LO
TRANK1	-0.332904	0.999573	VD2
DIP2B	0.55832	0.999573	CD27LO
PIK3R6	-1.76351	0.999573	VD2
FAM204A	0.273925	0.999573	CD27LO
WDR81	-0.408152	0.999573	VD2
CCDC34	-1.38593	0.999573	VD2
ZNF518B	-0.622816	0.999573	VD2
AIFM1	0.592919	0.999573	CD27LO
TBL2	-0.705024	0.999573	VD2
GARS1	0.349448	0.999573	CD27LO
MOB2	0.505485	0.999573	CD27LO
ZNF512B	-0.917717	0.999573	VD2
ITGB2	0.501665	0.999573	CD27LO
ZBTB7B	-1.27886	0.999573	VD2
OGA	0.327537	0.999573	CD27LO
UBL5	0.378183	0.999573	CD27LO
TMUB2	0.468957	0.999573	CD27LO
PNRC1	-0.322776	0.999573	VD2
GALR2	2.16802	0.999573	CD27LO
SUGT1	0.346628	0.999573	CD27LO
SORL1	-0.388149	0.999573	VD2
SH3GLB2	-0.5705	0.999573	VD2
LIMK2	-0.679335	0.999573	VD2
PIK3CD	-0.304419	0.999573	VD2
FOSL2	-0.841423	0.999573	VD2
RRAGD	-1.38862	0.999573	VD2
ARHGEF10	-1.89061	0.999573	VD2
PTPRK	-2.42155	0.999573	VD2
ZNF407	-0.327526	0.999573	VD2
TTC28	-2.14344	0.999573	VD2
TOP2B	0.341525	0.999573	CD27LO
RGS5	-1.34065	0.999573	VD2
EFCAB12	-1.40621	0.999573	VD2
CD244	0.678732	0.999573	CD27LO
GLI3	2.9965	0.999573	CD27LO
CYC1	0.544434	0.999573	CD27LO
PLBD1	2.13995	0.999573	CD27LO
CAMTA2	-0.480412	0.999573	VD2
RPL23A	-0.493503	0.999573	VD2
TRAV14DV4	-2.72851	0.999573	VD2
MSMO1	0.494816	0.999573	CD27LO
SMC2	0.65292	0.999573	CD27LO
TEPP	-2.21799	0.999573	VD2
BBS1	-0.751572	0.999573	VD2
RPL14	-0.431976	0.999573	VD2
DOP1A	-0.337053	0.999573	VD2
DNAJA2	0.253391	0.999573	CD27LO
CKAP2L	2.4352	0.999573	CD27LO
PRKG2	-1.47707	0.999573	VD2
GATA3	-0.38817	0.999573	VD2
CAST	0.376726	0.999573	CD27LO
CHEK1	0.615008	0.999573	CD27LO
PSMC2	0.338432	0.999573	CD27LO
TRBV7-6	4.15336	0.999573	CD27LO
SPRY2	1.41825	0.999573	CD27LO
ZNF821	0.665883	0.999573	CD27LO
HADHB	0.414823	0.999573	CD27LO
PHB2	-0.475269	0.999573	VD2
TTC21A	-1.4441	0.999573	VD2
CLU	-1.14434	0.999573	VD2
CDNF	-1.18596	0.999573	VD2
CD48	-0.562048	0.999573	VD2
SGCD	1.3537	0.999573	CD27LO
ZNF772	-2.38046	0.999573	VD2
TAMALIN	-1.35187	0.999573	VD2
RPSAP9	-0.639514	0.999573	VD2
LOXL4	-1.29262	0.999573	VD2
LPAR2	-0.516828	0.999573	VD2
SDK2	-3.20509	0.999573	VD2
HNRNPA1L2	-0.232792	0.999573	VD2
GPSM2	1.19971	0.999573	CD27LO
IKBKE	0.535754	0.999573	CD27LO
AGFG1	0.563033	0.999573	CD27LO
UBE2Q1	0.283227	0.999573	CD27LO
SLF2	0.3775	0.999573	CD27LO
IFNG	1.11122	0.999573	CD27LO
TEC	-1.27349	0.999573	VD2
HDAC2	0.459749	0.999573	CD27LO
SHLD2	0.475051	0.999573	CD27LO
SLC27A2	-1.89605	0.999573	VD2
CATSPER1	3.11769	0.999573	CD27LO
TCTN2	-0.838136	0.999573	VD2
ST13	-0.38016	0.999573	VD2
NAPA	0.341611	0.999573	CD27LO
H2AC20	-0.803066	0.999573	VD2
BAG1	0.290134	0.999573	CD27LO
CARMIL1	-1.76735	0.999573	VD2
PKNOX1	-0.409811	0.999573	VD2
PRKDC	0.234696	0.999573	CD27LO
BTBD1	0.419887	0.999573	CD27LO
INCENP	0.952128	0.999573	CD27LO
PRKCB	0.288698	0.999573	CD27LO
PWAR5	-0.930264	0.999573	VD2
ZSCAN29	0.528851	0.999573	CD27LO
MX1	-0.657896	0.999573	VD2
RAB37	0.487376	0.999573	CD27LO
RPPH1	-1.42695	0.999573	VD2
TEX261	-0.5173	0.999573	VD2
ANKMY2	0.584455	0.999573	CD27LO
SYNE1	0.585395	0.999573	CD27LO
UAP1	0.399513	0.999573	CD27LO
IL3RA	-1.19678	0.999573	VD2
MOCS2	-0.409308	0.999573	VD2
LOC153684	-0.930631	0.999573	VD2
RPL15	-0.424654	0.999573	VD2
SH3RF2	-2.9296	0.999573	VD2
SLC25A32	0.402125	0.999573	CD27LO
LOC100507634	2.02117	0.999573	CD27LO
PSMA7	0.33192	0.999573	CD27LO
SSR3	-0.337492	0.999573	VD2
LYRM4-AS1	1.46092	0.999573	CD27LO
TMEM101	-1.11103	0.999573	VD2
NUTM2G	-1.17486	0.999573	VD2
APOM	0.758067	0.999573	CD27LO
FAM102B	0.549575	0.999573	CD27LO
AKNA	0.283477	0.999573	CD27LO
RAD54B	-2.06141	0.999573	VD2
FAM120B	-0.254624	0.999573	VD2
PLEKHG4	-1.44018	0.999573	VD2
RDH11	0.314577	0.999573	CD27LO
ZBTB25	-0.30367	0.999573	VD2
VPS16	0.669001	0.999573	CD27LO
ECHDC1	0.370517	0.999573	CD27LO
RBM15B	-0.481223	0.999573	VD2
FAHD2A	-0.496614	0.999573	VD2
TCEAL4	-0.685229	0.999573	VD2
TRBV4-1	-3.01477	0.999573	VD2
ALCAM	-1.01016	0.999573	VD2
YIPF1	0.45832	0.999573	CD27LO
KPNA5	-0.502786	0.999573	VD2
SERPINE2	-2.49566	0.999573	VD2
DMAC1	-0.591758	0.999573	VD2
HSD17B6	-2.63471	0.999573	VD2
GABPB1-IT1	0.4259	0.999573	CD27LO
RN7SL2	-1.10565	0.999573	VD2
TMPRSS13	-2.17227	0.999573	VD2
GPD1L	-0.711199	0.999573	VD2
SCAF4	-0.277111	0.999573	VD2
CCL4L2	0.720039	0.999573	CD27LO
ERI3	0.867581	0.999573	CD27LO
OBSCN	-1.02173	0.999573	VD2
ANKRD35	2.88338	0.999573	CD27LO
CCT6A	0.336442	0.999573	CD27LO
ZMYND8	-0.393884	0.999573	VD2
CCNDBP1	0.332028	0.999573	CD27LO
USP8	0.25517	0.999573	CD27LO
MAGED4	-2.99017	0.999573	VD2
PLXNA1	-0.840389	0.999573	VD2
HECTD1	0.316519	0.999573	CD27LO
NRDE2	0.458052	0.999573	CD27LO
DCTN5	0.549731	0.999573	CD27LO
PLCG1-AS1	-0.751695	0.999573	VD2
H2AC14	-1.22096	0.999573	VD2
RN7SK	-1.14589	0.999573	VD2
EP400P1	-0.893923	0.999573	VD2
TYW1	-0.336492	0.999573	VD2
TTPAL	-0.365282	0.999573	VD2
TRMT12	0.825869	0.999573	CD27LO
USP46-DT	2.99511	0.999573	CD27LO
HEATR5B	-0.535594	0.999573	VD2
UBE2J1	0.271478	0.999573	CD27LO
SREK1IP1	0.341016	0.999573	CD27LO
NR1D1	-1.05379	0.999573	VD2
USP51	-0.884745	0.999573	VD2
CENPO	1.05878	0.999573	CD27LO
GPR89A	0.398727	0.999573	CD27LO
GLIDR	1.55447	0.999573	CD27LO
RCAN3AS	-1.88617	0.999573	VD2
LOC100507283	1.49124	0.999573	CD27LO
NPIPB4	0.455668	0.999573	CD27LO
NAPG	0.497093	0.999573	CD27LO
TRAJ45	-1.89291	0.999573	VD2
PRKCZ	-1.0934	0.999573	VD2
RPL13A	-0.490152	0.999573	VD2
MAGED4B	-2.9824	0.999573	VD2
FASTKD2	-0.361607	0.999573	VD2
ABCA7	-0.844161	0.999573	VD2
TRGJ2	0.890389	0.999573	CD27LO
CYB5D2	-1.10164	0.999573	VD2
TMEM119	-2.2754	0.999573	VD2
RAI2	-2.27666	0.999573	VD2
ERP27	0.545812	0.999573	CD27LO
HCFC1R1	-1.42575	0.999573	VD2
RNVU1-15	-2.05745	0.999573	VD2
NUDT3	0.830538	0.999573	CD27LO
TRBC1	-0.578281	0.999573	VD2
PZP	-0.79252	0.999573	VD2
NBPF1	-0.557933	0.999573	VD2
HP1BP3	0.255786	0.999573	CD27LO
RPL3	-0.438051	0.999573	VD2
TPM3	0.277897	0.999573	CD27LO
MDK	1.61712	0.999573	CD27LO
THBS3	-0.775651	0.999573	VD2
LOC374443	0.424433	0.999573	CD27LO
H2BC8	-1.24226	0.999573	VD2
DICER1	-0.307737	0.999573	VD2
OPTN	0.320487	0.999573	CD27LO
BRD3OS	-0.878943	0.999573	VD2
C21orf62-AS1	-1.45057	0.999573	VD2
HAUS1	0.66332	0.999573	CD27LO
LRRC37A	-0.440255	0.999573	VD2
ECE1	-0.659249	0.999573	VD2
SCRIB	-0.711351	0.999573	VD2
TRAV13-2	-2.43738	0.999573	VD2
CAMKK1	-1.32606	0.999573	VD2
TMEM268	0.625091	0.999573	CD27LO
ZNF160	-0.340895	0.999573	VD2
EMC4	0.311922	0.999573	CD27LO
SLC35E2A	-0.301096	0.999573	VD2
KATNIP	-0.670853	0.999573	VD2
BAX	0.457373	0.999573	CD27LO
LINC02210	1.02778	0.999573	CD27LO
STXBP4	-0.681285	0.999573	VD2
MTAP	-0.615064	0.999573	VD2
RABGAP1	0.351576	0.999573	CD27LO
NR3C1	-0.249195	0.999573	VD2
B3GNT7	2.66299	0.999573	CD27LO
RABGGTA	0.690251	0.999573	CD27LO
PAXX	0.331297	0.999573	CD27LO
ZNF574	-0.652084	0.999573	VD2
ZNF813	-0.603285	0.999573	VD2
SPPL3	-0.297093	0.999573	VD2
AUP1	0.539592	0.999573	CD27LO
RPL18A	-0.531965	0.999573	VD2
BORCS5	-0.403706	0.999573	VD2
RPL23P8	-0.772182	0.999573	VD2
CD9	3.01654	0.999573	CD27LO
MYG1	-0.912412	0.999573	VD2
MDGA1	-1.55213	0.999573	VD2
HLA-F-AS1	-0.456935	0.999573	VD2
TNFAIP3	-1.53458	0.999573	VD2
MRPS33	-0.703732	0.999573	VD2
ARNTL	-0.434321	0.999573	VD2
HNRNPU	0.211347	0.999573	CD27LO
ARPP19	0.367084	0.999573	CD27LO
SIRT7	0.769106	0.999573	CD27LO
GARRE1	-0.500798	0.999573	VD2
EHHADH	-1.92223	0.999573	VD2
NANS	-0.598864	0.999573	VD2
MAN1C1	-1.27303	0.999573	VD2
STING1	-0.480539	0.999573	VD2
KLHL35	-1.21094	0.999573	VD2
PUM2	0.279398	0.999573	CD27LO
GLB1	-0.343466	0.999573	VD2
FAM136A	0.495531	0.999573	CD27LO
BMS1P2	0.587429	0.999573	CD27LO
PDCL	0.517491	0.999573	CD27LO
SHLD2P3	0.701463	0.999573	CD27LO
PAFAH2	0.768258	0.999573	CD27LO
ST8SIA4	0.327408	0.999573	CD27LO
BACH1	0.441859	0.999573	CD27LO
CLK2	-0.442405	0.999573	VD2
ARL6IP5	0.316415	0.999573	CD27LO
RBL1	-0.283025	0.999573	VD2
ITPRID2	-0.403765	0.999573	VD2
TAF4B	-1.02547	0.999573	VD2
ARHGEF11	-1.74777	0.999573	VD2
SF3B6	0.297679	0.999573	CD27LO
SULF2	2.16721	0.999573	CD27LO
ELAVL1	0.367829	0.999573	CD27LO
PMS2P9	1.069	0.999573	CD27LO
TRAM2	0.376237	0.999573	CD27LO
KLF4	2.88257	0.999573	CD27LO
TBC1D2B	-0.450247	0.999573	VD2
MUC20	-1.07476	0.999573	VD2
MAP1LC3B2	0.368673	0.999573	CD27LO
ZNF674	-0.793039	0.999573	VD2
TMEM14A	0.848823	0.999573	CD27LO
SORT1	3.73717	0.999573	CD27LO
SUPT20H	-0.284089	0.999573	VD2
GTF3A	-0.348955	0.999573	VD2
TMEM154	-0.614704	0.999573	VD2
CARMIL2	-0.597722	0.999573	VD2
USP27X	-0.821492	0.999573	VD2
ADCK5	1.12826	0.999573	CD27LO
VASN	-1.29097	0.999573	VD2
STAM	-0.351078	0.999573	VD2
ERG28	0.451013	0.999573	CD27LO
C3orf62	0.87693	0.999573	CD27LO
EVI5	1.17441	0.999573	CD27LO
DENND2C	1.62316	0.999573	CD27LO
HEXIM1	0.441027	0.999573	CD27LO
LSM1	0.348025	0.999573	CD27LO
VPS41	0.464811	0.999573	CD27LO
MSH6	-0.409418	0.999573	VD2
ZNF268	-0.512432	0.999573	VD2
ZNF2	-1.22538	0.999573	VD2
NUDT9	0.793879	0.999573	CD27LO
MARK4	0.755199	0.999573	CD27LO
IL1B	3.16913	0.999573	CD27LO
VPS26C	0.302705	0.999573	CD27LO
BRD3	-0.271185	0.999573	VD2
FXYD7	-1.24573	0.999573	VD2
ZNF33A	-0.329414	0.999573	VD2
STAT1	-0.471313	0.999573	VD2
WAC-AS1	0.387777	0.999573	CD27LO
PLEKHA1	0.35525	0.999573	CD27LO
KHDC4	0.626738	0.999573	CD27LO
ZNF200	-0.593593	0.999573	VD2
MAGEE1	-0.706556	0.999573	VD2
NUP58	0.378303	0.999573	CD27LO
ANAPC1P1	-0.916241	0.999573	VD2
C2CD4D-AS1	-1.31021	0.999573	VD2
FNIP2	0.424918	0.999573	CD27LO
TIAL1	0.596538	0.999573	CD27LO
PRANCR	0.700595	0.999573	CD27LO
LOC100132287	-0.727326	0.999573	VD2
ZNF532	-1.04519	0.999573	VD2
CREB3L4	-1.19283	0.999573	VD2
MAP4K1	0.315847	0.999573	CD27LO
ELMO1	-0.333193	0.999573	VD2
WARS2-AS1	-1.32493	0.999573	VD2
RPL19	-0.465406	0.999573	VD2
UBXN2B	0.375176	0.999573	CD27LO
VEGFB	-0.385611	0.999573	VD2
CEP76	-0.522547	0.999573	VD2
ZNF132	-2.13552	0.999573	VD2
KIF24	1.54836	0.999573	CD27LO
ABCA3	-0.614272	0.999573	VD2
CCDC186	0.272433	0.999573	CD27LO
EML4	-0.380095	0.999573	VD2
GIMAP8	-0.784757	0.999573	VD2
EPC2	-0.41026	0.999573	VD2
IMPA1	0.39749	0.999573	CD27LO
PLCD4	-0.778572	0.999573	VD2
MTG1	0.47718	0.999573	CD27LO
FAM135A	-0.530347	0.999573	VD2
FBLN5	-2.35615	0.999573	VD2
TRIM11	0.558174	0.999573	CD27LO
SFMBT2	-0.528713	0.999573	VD2
CIAPIN1	0.452443	0.999573	CD27LO
BLMH	-0.45189	0.999573	VD2
RPS10	-0.853852	0.999573	VD2
SWAP70	0.875515	0.999573	CD27LO
SLC22A17	-2.05903	0.999573	VD2
CCDC14	0.612051	0.999573	CD27LO
RPS18	-0.617815	0.999573	VD2
FGR	0.473808	0.999573	CD27LO
SGSH	-0.473172	0.999573	VD2
ZIK1	-2.20168	0.999573	VD2
CARD11	-0.441484	0.999573	VD2
ITPRIP-AS1	1.37351	0.999573	CD27LO
RFX1	-0.869467	0.999573	VD2
ZNF615	-0.56146	0.999573	VD2
NDUFB4	0.30925	0.999573	CD27LO
BMERB1	-0.955661	0.999573	VD2
FNIP1	0.384222	0.999573	CD27LO
TMEM106A	0.795585	0.999573	CD27LO
CHD8	0.230541	0.999573	CD27LO
WNT1	-0.874466	0.999573	VD2
FLNB	-0.752684	0.999573	VD2
FCGR2A	3.02729	0.999573	CD27LO
DPAGT1	-0.501664	0.999573	VD2
FAM156B	0.7796	0.999573	CD27LO
FNDC9	1.57437	0.999573	CD27LO
SARNP	0.346513	0.999573	CD27LO
TUBA1C	-0.439505	0.999573	VD2
FAM13A	-0.635135	0.999573	VD2
SVIL	-0.609899	0.999573	VD2
ATP6V1E1	0.28022	0.999573	CD27LO
SRP14-AS1	-1.30747	0.999573	VD2
LRRC37A3	-0.415653	0.999573	VD2
H1-3	-0.760155	0.999573	VD2
SRP19	0.256722	0.999573	CD27LO
SLC49A4	-0.532907	0.999573	VD2
PRR11	0.814717	0.999573	CD27LO
CASK	-0.618911	0.999573	VD2
EDEM1	-0.339726	0.999573	VD2
DUSP22	0.401289	0.999573	CD27LO
TTLL5	0.418051	0.999573	CD27LO
TCAF2P1	-0.559375	0.999573	VD2
MYBBP1A	-0.666707	0.999573	VD2
DNAJC5	-0.486804	0.999573	VD2
VPS26A	0.429447	0.999573	CD27LO
MBOAT2	1.72088	0.999573	CD27LO
HAVCR2	1.32178	0.999573	CD27LO
WDFY4	2.41513	0.999573	CD27LO
SHKBP1	0.411004	0.999573	CD27LO
HOXB2	-1.19397	0.999573	VD2
TRAV41	-3.13322	0.999573	VD2
RASA3	0.325689	0.999573	CD27LO
GSE1	0.344484	0.999573	CD27LO
HYAL2	-2.02074	0.999573	VD2
UQCRFS1	0.267476	0.999573	CD27LO
ACACB	-0.816944	0.999573	VD2
HMGB2	0.289251	0.999573	CD27LO
B3GAT1	1.22377	0.999573	CD27LO
RB1	0.399527	0.999573	CD27LO
SPPL2A	0.345695	0.999573	CD27LO
TRMT2A	0.641835	0.999573	CD27LO
LOC101928344	-1.18401	0.999573	VD2
RPL28	-0.544859	0.999573	VD2
NPIPB11	0.45642	0.999573	CD27LO
HOPX	-0.453505	0.999573	VD2
LOC728673	1.84402	0.999573	CD27LO
SPDL1	0.747187	0.999573	CD27LO
C18orf25	0.503218	0.999573	CD27LO
HPDL	-1.53341	0.999573	VD2
URB1-AS1	0.8914	0.999573	CD27LO
FAM156A	0.776352	0.999573	CD27LO
TCF19	0.597238	0.999573	CD27LO
PIF1	1.58771	0.999573	CD27LO
ZNF75D	0.463013	0.999573	CD27LO
GTF3C1	-0.412693	0.999573	VD2
	1.59114	0.999573	CD27LO
IFNAR1	-0.256567	0.999573	VD2
NDUFB5	-0.711205	0.999573	VD2
ANKRD40	-0.42377	0.999573	VD2
LOC100128398	-2.5574	0.999573	VD2
ETFA	0.438303	0.999573	CD27LO
ZHX2	-0.398231	0.999573	VD2
CPNE8	0.903058	0.999573	CD27LO
ARAP2	-0.327642	0.999573	VD2
OSBPL3	-0.467279	0.999573	VD2
TMEM43	-0.297544	0.999573	VD2
HNRNPA3	0.228428	0.999573	CD27LO
CCL28	-0.487149	0.999573	VD2
RPL8	-0.49214	0.999573	VD2
POC1B	-0.391899	0.999573	VD2
ZDHHC5	-0.266429	0.999573	VD2
RANBP6	0.294412	0.999573	CD27LO
ANKRD34A	-1.50103	0.999573	VD2
DDTL	-0.542964	0.999573	VD2
WDTC1	-0.518409	0.999573	VD2
CSTF1	-0.304189	0.999573	VD2
HNRNPA1	-0.218849	0.999573	VD2
ZFAND5	-0.326552	0.999573	VD2
ZNF766	-0.23545	0.999573	VD2
TUBG1	0.749784	0.999573	CD27LO
	-1.91883	0.999573	VD2
ADAM22	-0.470344	0.999573	VD2
THOC2	0.254037	0.999573	CD27LO
	0.531201	0.999573	CD27LO
MRPL53	-0.651911	0.999573	VD2
CALM2	0.265668	0.999573	CD27LO
DYNC1H1	0.221233	0.999573	CD27LO
ZNF890P	-1.85862	0.999573	VD2
CTSH	-1.03837	0.999573	VD2
SNN	-0.678411	0.999573	VD2
TLK1	-0.235316	0.999573	VD2
AMBRA1	-0.534376	0.999573	VD2
ERAP1	-0.27831	0.999573	VD2
ZNF620	-0.597519	0.999573	VD2
ISY1	0.438163	0.999573	CD27LO
RPL27	-0.489382	0.999573	VD2
ZEB1-AS1	-1.40344	0.999573	VD2
COX7C	-0.46928	0.999573	VD2
TEX2	-0.509726	0.999573	VD2
EEF2K	-0.648485	0.999573	VD2
PITPNC1	0.331865	0.999573	CD27LO
EID2B	0.858701	0.999573	CD27LO
ZBED3	-1.78351	0.999573	VD2
NAP1L2	-1.32444	0.999573	VD2
KALRN	-1.66654	0.999573	VD2
C12orf73	-0.678914	0.999573	VD2
PIGP	-0.882264	0.999573	VD2
LACTB2-AS1	1.89474	0.999573	CD27LO
ZNF154	-1.33306	0.999573	VD2
RASGRP2	0.358361	0.999573	CD27LO
SLC35B2	0.409619	0.999573	CD27LO
TTC16	0.799167	0.999573	CD27LO
NCOR1	0.1964	0.999573	CD27LO
STT3B	-0.371998	0.999573	VD2
SPON2	-0.906974	0.999573	VD2
ATXN7	-0.421825	0.999573	VD2
BCAS3	-0.424795	0.999573	VD2
LTV1	0.483884	0.999573	CD27LO
LCAT	1.71347	0.999573	CD27LO
PREPL	-0.632313	0.999573	VD2
RRM2B	0.411052	0.999573	CD27LO
GOSR2	-0.327044	0.999573	VD2
ADAM8	0.523536	0.999573	CD27LO
SNHG20	-1.65366	0.999573	VD2
RPL24	-0.343158	0.999573	VD2
CASP3	0.705193	0.999573	CD27LO
NSF	-0.4512	0.999573	VD2
UPF2	0.241206	0.999573	CD27LO
RPS21	-0.471785	0.999573	VD2
FHIP2A	0.428716	0.999573	CD27LO
NBN	0.32578	0.999573	CD27LO
NME3	-0.518483	0.999573	VD2
C2orf76	0.98871	0.999573	CD27LO
PCBD1	-0.808438	0.999573	VD2
ATP6V1D	0.441601	0.999573	CD27LO
CAMK2G	0.564233	0.999573	CD27LO
PLEKHM1	-0.422768	0.999573	VD2
GNL3	-0.303848	0.999573	VD2
SLC47A1	4.3073	0.999573	CD27LO
CCDC141	2.70495	0.999573	CD27LO
KLHL8	0.488572	0.999573	CD27LO
KIAA0513	-1.11839	0.999573	VD2
RPL41	-0.508195	0.999573	VD2
ZNF440	-0.784593	0.999573	VD2
ZBTB9	-0.734045	0.999573	VD2
HNRNPDL	0.234809	0.999573	CD27LO
ZNRF3	-0.880733	0.999573	VD2
ATP5IF1	0.286167	0.999573	CD27LO
RIOX1	-0.428085	0.999573	VD2
UBA3	0.498092	0.999573	CD27LO
PDE4DIPP2	-0.498625	0.999573	VD2
DMAP1	0.516614	0.999573	CD27LO
PDIA6	0.319184	0.999573	CD27LO
PSMG1	0.589845	0.999573	CD27LO
SRSF9	0.332344	0.999573	CD27LO
RPL32	-0.411912	0.999573	VD2
UBE2E2	-2.17259	0.999573	VD2
GMPR	-1.80182	0.999573	VD2
SFXN3	-0.484273	0.999573	VD2
ERCC6	-0.40252	0.999573	VD2
HSD17B14	-2.10687	0.999573	VD2
FBL	-0.579337	0.999573	VD2
RNH1	0.346556	0.999573	CD27LO
RPS4X	-0.49053	0.999573	VD2
AKTIP	-0.383531	0.999573	VD2
RPL35A	-0.415729	0.999573	VD2
PI4K2A	0.392	0.999573	CD27LO
ZNF606	-1.55253	0.999573	VD2
CPEB3	-0.81512	0.999573	VD2
CARD19	-0.603811	0.999573	VD2
TNRC6C	-0.348483	0.999573	VD2
CEP162	-0.44938	0.999573	VD2
MTREX	0.368568	0.999573	CD27LO
FARS2	-0.807163	0.999573	VD2
HDLBP	-0.301028	0.999573	VD2
MYRF	1.66639	0.999573	CD27LO
SLA	-0.378344	0.999573	VD2
RRP36	0.402661	0.999573	CD27LO
CD200R1	-0.69194	0.999573	VD2
RPS13	-0.397472	0.999573	VD2
BMPR2	0.326085	0.999573	CD27LO
DCHS1	-2.14841	0.999573	VD2
MRPL45	-0.450846	0.999573	VD2
TERF1P7	1.36491	0.999573	CD27LO
NDRG2	-0.759266	0.999573	VD2
ARPC5	0.468175	0.999573	CD27LO
PPP6C	0.22402	0.999573	CD27LO
PER2	0.486383	0.999573	CD27LO
ELOVL1	0.366262	0.999573	CD27LO
DSN1	0.54207	0.999573	CD27LO
TRAV38-2DV8	-2.59479	0.999573	VD2
ATP2A3	-0.318197	0.999573	VD2
LPAR5	-1.08846	0.999573	VD2
ZMAT1	-0.754098	0.999573	VD2
SRM	-0.676467	0.999573	VD2
FAM66C	1.03777	0.999573	CD27LO
LRRC37A2	-0.413855	0.999573	VD2
CFAP70	0.951015	0.999573	CD27LO
NCBP3	0.253241	0.999573	CD27LO
NRSN2	1.23411	0.999573	CD27LO
DHX16	0.444232	0.999573	CD27LO
PLIN2	-0.255738	0.999573	VD2
RFC4	0.653719	0.999573	CD27LO
FAM161B	-0.638076	0.999573	VD2
RPS8	-0.502123	0.999573	VD2
MRPL16	0.48345	0.999573	CD27LO
CLEC2D	-0.194281	0.999573	VD2
HSD17B12	-0.451459	0.999573	VD2
MRPS5	0.321069	0.999573	CD27LO
NGLY1	0.403315	0.999573	CD27LO
IER3IP1	0.340505	0.999573	CD27LO
NINL	1.25044	0.999573	CD27LO
TMEM107	-0.742503	0.999573	VD2
ZFAND2B	0.29756	0.999573	CD27LO
LCMT2	-0.951651	0.999573	VD2
H3-3B	-0.344956	0.999573	VD2
B3GAT3	0.388882	0.999573	CD27LO
UNC50	0.610069	0.999573	CD27LO
COX10	-0.434826	0.999573	VD2
NSA2	-0.368274	0.999573	VD2
ANXA5	-0.44545	0.999573	VD2
DTX1	-1.9556	0.999573	VD2
PAQR8	-1.1811	0.999573	VD2
SCAMP4	0.829691	0.999573	CD27LO
F2RL2	1.4185	0.999573	CD27LO
FAM216A	-0.926027	0.999573	VD2
FECH	0.431745	0.999573	CD27LO
REC8	-0.765034	0.999573	VD2
DPY19L1P1	1.82064	0.999573	CD27LO
TOR1AIP2	-0.231609	0.999573	VD2
GZF1	-0.522906	0.999573	VD2
ZNF292	0.261761	0.999573	CD27LO
SNORA63	-1.21548	0.999573	VD2
TBC1D3L	-1.12347	0.999573	VD2
GAL3ST4	2.74117	0.999573	CD27LO
LRRC56	-1.71511	0.999573	VD2
ALKBH5	-0.239374	0.999573	VD2
PYGM	1.09727	0.999573	CD27LO
SLC7A1	-0.583647	0.999573	VD2
REL	0.528959	0.999573	CD27LO
RRAS2	-0.37188	0.999573	VD2
SLC16A1	-0.433077	0.999573	VD2
JKAMP	0.399431	0.999573	CD27LO
LAT	-0.3217	0.999573	VD2
SYF2	0.264493	0.999573	CD27LO
KCTD3	-2.80376	0.999573	VD2
[truncated: 10,241 more rows]
