# Supplementary material for: Transcriptional profiling of human Vδ1 T cells reveals a pathogen-driven adaptive differentiation program
Source: Cell Rep. Author manuscript; Available in PMC 2022 Oct 5. (PMC9533230; doi:10.1016/j.celrep.2022.110858)
Supplement: 3 [file NIHMS1810678-supplement-3.xlsx]

## Sheet: A markers
SYMBOL	avg_log2FC	p_val_adj
MTCO2P22	6.2289	3.81513e-19
TRBV11-3	10.9848	2.43426e-11
SORCS1	3.22907	1.41409e-08
PCSK5	1.43244	6.0308e-07
TRGV3	6.24079	1.9627e-06
LRRK2	-3.29676	2.77967e-06
MTATP6P1	1.26899	0.00013148
IL32	-1.1979	0.000143389
HNRNPH1	-1.3263	0.000341159
MALAT1	-3.28346	0.000493195
TRGV2	-9.719	0.0122698
H4C3	-5.27477	0.0153098
RPL10P9	-3.87435	0.0156047
RPS27	0.53229	0.0203307
SCGB3A1	3.12148	0.0298435
TRGV10	-9.08872	0.040794

## Sheet: E markers
SYMBOL	avg_log2FC	p_val_adj
LRRK2	4.09508	2.84476e-13
MTATP6P1	-5.89148	3.28095e-12
MALAT1	3.76638	5.04224e-12
TRGV2	10.6339	6.76663e-12
H4C3	5.13995	5.77157e-10
TMSB4XP4	2.03104	2.50826e-09
HNRNPH1	1.7709	3.42516e-09
PCSK5	-1.76958	1.44284e-06
MTRNR2L1	0.839948	1.51923e-06
MTCO2P22	-5.6538	8.05464e-06
GPM6A	0.984511	1.08105e-05
KLRB1	-9.02077	2.4868e-05
MTRNR2L8	0.938519	0.000188102
HS3ST1	0.812852	0.000212981
BAP1	0.292445	0.00088103
GNLY	-2.38815	0.00174132
PPM1N	1.67099	0.00222029
BTBD7P1	0.905082	0.00291135
SLC2A4	0.977978	0.00311884
RPL36AP21	2.83978	0.00402966
SPATA4	1.03365	0.00409707
POTEG	0.432808	0.00533699
SORCS1	-3.75604	0.00842256
TRBV11-3	-10.5294	0.0114223
MTRNR2L12	1.23927	0.0152797
LINC02895	1.60522	0.0367894
LINC00106	3.62323	0.0414621
SHOX	0.827898	0.0438082
TMSB4XP2	2.11214	0.0486348

## Sheet: K markers
SYMBOL	avg_log2FC	p_val_adj
RPL10P9	5.29204	4.43194e-13
TRDJ2	2.28081	4.78934e-07
TRGV5	3.40112	1.32584e-05
MTCO2P22	-5.88356	0.000288464
IL32	1.22717	0.00037654
IFITM2	1.23478	0.00105526
ACTBP6	0.518054	0.00221235
IFITM1	1.16503	0.00768711
XIST	6.65229	0.0174289
IFITM3	2.51842	0.0181845
TRBJ2-2P	3.69679	0.0190352
KIR2DL2	6.18999	0.0246577
KIR2DL3	7.91964	0.0413839
