# Supplementary material for: Transcriptional profiling of human Vδ1 T cells reveals a pathogen-driven adaptive differentiation program
Source: Cell Rep. Author manuscript; Available in PMC 2022 Oct 5. (PMC9533230; doi:10.1016/j.celrep.2022.110858)
Supplement: 4 [file NIHMS1810678-supplement-4.xlsx]

## Sheet: VD1_camera
Geneset Term

## Sheet: CD8_camera
Geneset Term
