# Supplementary material for: Transcriptional profiling of human Vδ1 T cells reveals a pathogen-driven adaptive differentiation program
Source: Cell Rep. Author manuscript; Available in PMC 2022 Oct 5. (PMC9533230; doi:10.1016/j.celrep.2022.110858)
Supplement: 5 [file NIHMS1810678-supplement-5.xlsx]

## Sheet: VD1_TranscriptionFactors
SYMBOL	logFC	adj.P.Val	Direction	gene_name
LEF1	-5.15856	1.59083e-06	VD1.CD27HI	lymphoid enhancer-binding factor 1
ZNF135	-7.21834	1.21175e-05	VD1.CD27HI	zinc finger protein 135
KLF7	-3.43181	1.39837e-05	VD1.CD27HI	Kruppel-like factor 7 (ubiquitous)
TOX2	-7.1347	1.65756e-05	VD1.CD27HI	TOX high mobility group box family member 2
ZBTB38	1.48742	1.65756e-05	VD1.CD27LO	zinc finger and BTB domain containing 38
TCF7	-2.13004	2.15881e-05	VD1.CD27HI	transcription factor 7 (T-cell specific, HMG-box)
GFI1	2.17956	2.37879e-05	VD1.CD27LO	growth factor independent 1 transcription repressor
ZNF415	-7.01691	4.38809e-05	VD1.CD27HI	zinc finger protein 415
SOX4	-6.35941	4.70132e-05	VD1.CD27HI	SRY (sex determining region Y)-box 4
ZNF776	-2.05002	5.869e-05	VD1.CD27HI	zinc finger protein 776
RORA	1.7228	5.90538e-05	VD1.CD27LO	RAR-related orphan receptor A
BACH2	-2.99633	7.64238e-05	VD1.CD27HI	BTB and CNC homology 1, basic leucine zipper transcription factor 2
ZEB1	-2.52041	0.00012621	VD1.CD27HI	zinc finger E-box binding homeobox 1
ZNF154	-3.77626	0.00012621	VD1.CD27HI	zinc finger protein 154
AFF3	-4.86752	0.000131881	VD1.CD27HI	AF4/FMR2 family, member 3
PRDM1	3.62132	0.000134996	VD1.CD27LO	PR domain containing 1, with ZNF domain
AFF2	-7.32874	0.000149243	VD1.CD27HI	AF4/FMR2 family, member 2
ZNF551	-1.83381	0.000239531	VD1.CD27HI	zinc finger protein 551
IKZF3	1.31408	0.000262818	VD1.CD27LO	IKAROS family zinc finger 3 (Aiolos)
ZEB2	3.21649	0.000285697	VD1.CD27LO	zinc finger E-box binding homeobox 2
HOPX	2.06103	0.000321475	VD1.CD27LO	HOP homeobox
ZNF439	-3.3772	0.000366344	VD1.CD27HI	zinc finger protein 439
MLXIP	-1.29777	0.00038116	VD1.CD27HI	MLX interacting protein
RFX2	-5.00766	0.0004301	VD1.CD27HI	regulatory factor X, 2 (influences HLA class II expression)
MYB	-6.44673	0.000440106	VD1.CD27HI	v-myb myeloblastosis viral oncogene homolog (avian)
SATB1	-1.65361	0.000445155	VD1.CD27HI	SATB homeobox 1
DEAF1	-1.74536	0.00058917	VD1.CD27HI	DEAF1 transcription factor
ZNF69	-2.82346	0.000629337	VD1.CD27HI	zinc finger protein 69
TBX21	2.05534	0.000769334	VD1.CD27LO	T-box 21
ZMIZ1	-1.52031	0.000830573	VD1.CD27HI	zinc finger, MIZ-type containing 1
HMGB2	1.05816	0.000849434	VD1.CD27LO	high mobility group box 2
ID3	-5.10059	0.000849434	VD1.CD27HI	inhibitor of DNA binding 3, dominant negative helix-loop-helix protein
DNAJC1	1.32821	0.000886234	VD1.CD27LO	DnaJ (Hsp40) homolog, subfamily C, member 1
RUNX1	1.16803	0.000966574	VD1.CD27LO	runt-related transcription factor 1
ZNF814	-1.71713	0.00106751	VD1.CD27HI	zinc finger protein 814
ZSCAN18	-6.21228	0.00132188	VD1.CD27HI	zinc finger and SCAN domain containing 18
ZNF549	-1.71224	0.00133068	VD1.CD27HI	zinc finger protein 549
MEOX1	-6.07238	0.00142213	VD1.CD27HI	mesenchyme homeobox 1
LITAF	1.03154	0.00152369	VD1.CD27LO	lipopolysaccharide-induced TNF factor
ZNF134	-1.44736	0.00152369	VD1.CD27HI	zinc finger protein 134
MYC	-4.55736	0.00160172	VD1.CD27HI	v-myc myelocytomatosis viral oncogene homolog (avian)
TFDP2	0.763382	0.00183586	VD1.CD27LO	transcription factor Dp-2 (E2F dimerization partner 2)
STAT4	1.66815	0.00205501	VD1.CD27LO	signal transducer and activator of transcription 4
ZNF101	-0.971295	0.00220451	VD1.CD27HI	zinc finger protein 101
ZNF516	-3.88707	0.00232492	VD1.CD27HI	zinc finger protein 516
RERE	-0.929379	0.00233825	VD1.CD27HI	arginine-glutamic acid dipeptide (RE) repeats
NPAS2	-6.05714	0.00237168	VD1.CD27HI	neuronal PAS domain protein 2
SPIB	-4.58072	0.00253191	VD1.CD27HI	Spi-B transcription factor (Spi-1/PU.1 related)
ZNF256	-2.15355	0.00275256	VD1.CD27HI	zinc finger protein 256
CUX1	-0.832902	0.00285356	VD1.CD27HI	cut-like homeobox 1
CREB3L2	1.09706	0.00315188	VD1.CD27LO	cAMP responsive element binding protein 3-like 2
ZNF418	-4.92937	0.00355889	VD1.CD27HI	zinc finger protein 418
TCF7L2	1.46166	0.00378747	VD1.CD27LO	transcription factor 7-like 2 (T-cell specific, HMG-box)
ZNF563	-5.07781	0.00416891	VD1.CD27HI	zinc finger protein 563
CERS6	-1.68265	0.00419659	VD1.CD27HI	ceramide synthase 6
ZBTB44	0.899864	0.00436885	VD1.CD27LO	zinc finger and BTB domain containing 44
ZNF492	-3.31893	0.00561635	VD1.CD27HI	zinc finger protein 492
ZNF497	-3.95095	0.00600331	VD1.CD27HI	zinc finger protein 497
NFIL3	1.72188	0.00611633	VD1.CD27LO	nuclear factor, interleukin 3 regulated
ZNF844	-3.29889	0.00641679	VD1.CD27HI	zinc finger protein 844
ZNF433	-1.40065	0.00668327	VD1.CD27HI	zinc finger protein 433
ZNF329	-1.14543	0.00713755	VD1.CD27HI	zinc finger protein 329
ZNF786	-1.56265	0.00754362	VD1.CD27HI	zinc finger protein 786
ZNF662	-4.96483	0.00754892	VD1.CD27HI	zinc finger protein 662
GMEB2	-0.871819	0.00870358	VD1.CD27HI	glucocorticoid modulatory element binding protein 2
HIVEP2	-0.829318	0.00994293	VD1.CD27HI	human immunodeficiency virus type I enhancer binding protein 2
MAF	3.01022	0.00998959	VD1.CD27LO	v-maf musculoaponeurotic fibrosarcoma oncogene homolog (avian)
SMAD7	2.1659	0.0103035	VD1.CD27LO	SMAD family member 7
MYBL1	1.71346	0.0105393	VD1.CD27LO	v-myb myeloblastosis viral oncogene homolog (avian)-like 1
TCF12	-0.671101	0.010607	VD1.CD27HI	transcription factor 12
ZNF92	-0.928197	0.010852	VD1.CD27HI	zinc finger protein 92
ZNF425	-4.24209	0.0117999	VD1.CD27HI	zinc finger protein 425
ZNF586	-0.930618	0.0120053	VD1.CD27HI	zinc finger protein 586
ELF4	1.17809	0.0135333	VD1.CD27LO	E74-like factor 4 (ets domain transcription factor)
STAT1	-1.19184	0.0137173	VD1.CD27HI	signal transducer and activator of transcription 1, 91kDa
ZNF785	-2.33593	0.0137173	VD1.CD27HI	zinc finger protein 785
ID1	-2.9584	0.0139089	VD1.CD27HI	inhibitor of DNA binding 1, dominant negative helix-loop-helix protein
ZNF287	-1.61323	0.0143237	VD1.CD27HI	zinc finger protein 287
ZNF606	-2.99421	0.0145337	VD1.CD27HI	zinc finger protein 606
ZNF550	-1.37967	0.0155498	VD1.CD27HI	zinc finger protein 550
ZBED3	-3.39094	0.0160427	VD1.CD27HI	zinc finger, BED-type containing 3
ZNF683	-4.58998	0.0169209	VD1.CD27HI	zinc finger protein 683
ZBTB25	-0.654135	0.0169884	VD1.CD27HI	zinc finger and BTB domain containing 25
ZNF607	-1.53386	0.0170516	VD1.CD27HI	zinc finger protein 607
ZNF813	-1.14199	0.018631	VD1.CD27HI	zinc finger protein 813
ZNF667	-6.41059	0.0189262	VD1.CD27HI	zinc finger protein 667
NFIX	-3.59543	0.0217933	VD1.CD27HI	nuclear factor I/X (CCAAT-binding transcription factor)
ARID5B	-1.00625	0.0219268	VD1.CD27HI	AT rich interactive domain 5B (MRF1-like)
BCL11B	-1.13455	0.0223285	VD1.CD27HI	B-cell CLL/lymphoma 11B (zinc finger protein)
ZNF391	-1.99025	0.0223549	VD1.CD27HI	zinc finger protein 391
NFATC2	0.917397	0.022874	VD1.CD27LO	nuclear factor of activated T-cells, cytoplasmic, calcineurin-dependent 2
ZNF223	-4.64469	0.022874	VD1.CD27HI	zinc finger protein 223
BHLHE40	2.28988	0.0229903	VD1.CD27LO	basic helix-loop-helix family, member e40
ZNF543	-1.5196	0.0237453	VD1.CD27HI	zinc finger protein 543
ZNF93	-1.49743	0.024167	VD1.CD27HI	zinc finger protein 93
PLAG1	-2.43494	0.0243573	VD1.CD27HI	pleiomorphic adenoma gene 1
ZNF547	-3.95016	0.0244393	VD1.CD27HI	zinc finger protein 547
ZNF711	-2.2718	0.024929	VD1.CD27HI	zinc finger protein 711
BAZ2B	-0.676224	0.0256211	VD1.CD27HI	bromodomain adjacent to zinc finger domain, 2B
ZNF84	-0.811395	0.026605	VD1.CD27HI	zinc finger protein 84
ARNTL	1.1241	0.0273761	VD1.CD27LO	aryl hydrocarbon receptor nuclear translocator-like
ELF1	-0.520629	0.028787	VD1.CD27HI	E74-like factor 1 (ets domain transcription factor)
NFATC1	-1.05303	0.028787	VD1.CD27HI	nuclear factor of activated T-cells, cytoplasmic, calcineurin-dependent 1
ZNF417	-1.09242	0.0319484	VD1.CD27HI	zinc finger protein 417
ZNF717	-2.1129	0.0327702	VD1.CD27HI	zinc finger protein 717
ZNF721	-0.892775	0.0356907	VD1.CD27HI	zinc finger protein 721
ELK1	-1.02332	0.0362122	VD1.CD27HI	ELK1, member of ETS oncogene family
ZNF577	-1.16034	0.0362122	VD1.CD27HI	zinc finger protein 577
ZNF709	-1.29473	0.0370621	VD1.CD27HI	zinc finger protein 709
ZIK1	-3.72178	0.0373913	VD1.CD27HI	zinc finger protein interacting with K protein 1 homolog (mouse)
ZNF280D	-0.713102	0.0409828	VD1.CD27HI	zinc finger protein 280D
ZNF629	-2.28852	0.0415105	VD1.CD27HI	zinc finger protein 629
ZNF677	-3.18312	0.042609	VD1.CD27HI	zinc finger protein 677
ZNF347	-3.3802	0.0451109	VD1.CD27HI	zinc finger protein 347
MEF2A	-0.599275	0.0460662	VD1.CD27HI	myocyte enhancer factor 2A
ZNF773	-1.23829	0.0470941	VD1.CD27HI	zinc finger protein 773
TERF1	0.574048	0.0474794	VD1.CD27LO	telomeric repeat binding factor (NIMA-interacting) 1
ZNF778	1.10492	0.0482373	VD1.CD27LO	zinc finger protein 778
CSDE1	-0.432228	0.048932	VD1.CD27HI	cold shock domain containing E1, RNA-binding
STAT5A	-0.902114	0.0495802	VD1.CD27HI	signal transducer and activator of transcription 5A
ZNF781	-2.61379	0.0496934	VD1.CD27HI	zinc finger protein 781
ZBTB2	0.619102	0.0498579	VD1.CD27LO	zinc finger and BTB domain containing 2

## Sheet: CD8_TranscriptionFactors
SYMBOL	logFC	adj.P.Val	Direction	gene_name
GFI1	2.97466	1.30216e-10	CD8.EMRA	growth factor independent 1 transcription repressor
SATB1	-2.86294	1.30216e-10	CD8.Naive	SATB homeobox 1
TOX	3.09991	1.30216e-10	CD8.EMRA	thymocyte selection-associated high mobility group box
PLAG1	-6.1975	1.39963e-10	CD8.Naive	pleiomorphic adenoma gene 1
FOXP1	-1.82702	1.51641e-10	CD8.Naive	forkhead box P1
LEF1	-4.96489	2.77229e-10	CD8.Naive	lymphoid enhancer-binding factor 1
CERS6	-4.28359	3.32374e-10	CD8.Naive	ceramide synthase 6
KLF7	-4.31037	3.32374e-10	CD8.Naive	Kruppel-like factor 7 (ubiquitous)
TCF7	-2.49221	7.19747e-10	CD8.Naive	transcription factor 7 (T-cell specific, HMG-box)
ZBTB38	1.66208	7.19747e-10	CD8.EMRA	zinc finger and BTB domain containing 38
HOPX	4.61773	1.26454e-09	CD8.EMRA	HOP homeobox
BACH2	-5.04003	1.57013e-09	CD8.Naive	BTB and CNC homology 1, basic leucine zipper transcription factor 2
ZBTB25	-1.32913	7.74001e-09	CD8.Naive	zinc finger and BTB domain containing 25
TBX21	4.64945	9.72752e-09	CD8.EMRA	T-box 21
ZNF776	-2.50136	1.07584e-08	CD8.Naive	zinc finger protein 776
ZEB2	4.58712	1.11801e-08	CD8.EMRA	zinc finger E-box binding homeobox 2
ZNF551	-2.43167	1.11801e-08	CD8.Naive	zinc finger protein 551
TFDP2	1.13023	1.63687e-08	CD8.EMRA	transcription factor Dp-2 (E2F dimerization partner 2)
HIVEP2	-1.43471	2.87922e-08	CD8.Naive	human immunodeficiency virus type I enhancer binding protein 2
ZNF101	-1.38797	3.79622e-08	CD8.Naive	zinc finger protein 101
MLXIP	-1.57939	3.85451e-08	CD8.Naive	MLX interacting protein
PRDM1	4.02895	4.16091e-08	CD8.EMRA	PR domain containing 1, with ZNF domain
DNAJC1	1.71034	4.3576e-08	CD8.EMRA	DnaJ (Hsp40) homolog, subfamily C, member 1
MYBL1	3.34949	4.67999e-08	CD8.EMRA	v-myb myeloblastosis viral oncogene homolog (avian)-like 1
ZNF426	-1.49517	1.7807e-07	CD8.Naive	zinc finger protein 426
GLIS3	-8.6116	1.99738e-07	CD8.Naive	GLIS family zinc finger 3
ZNF69	-2.90492	3.1933e-07	CD8.Naive	zinc finger protein 69
NPAT	-1.00183	3.26057e-07	CD8.Naive	nuclear protein, ataxia-telangiectasia locus
SMAD5	1.48581	3.35124e-07	CD8.EMRA	SMAD family member 5
ZEB1	-2.40275	3.6277e-07	CD8.Naive	zinc finger E-box binding homeobox 1
ZNF814	-2.12645	3.69002e-07	CD8.Naive	zinc finger protein 814
SOX8	-5.46612	4.12416e-07	CD8.Naive	SRY (sex determining region Y)-box 8
MYC	-5.95132	4.49418e-07	CD8.Naive	v-myc myelocytomatosis viral oncogene homolog (avian)
ZNF134	-1.68411	4.49418e-07	CD8.Naive	zinc finger protein 134
TERF1	1.10532	4.70516e-07	CD8.EMRA	telomeric repeat binding factor (NIMA-interacting) 1
ZNF135	-5.54266	4.84665e-07	CD8.Naive	zinc finger protein 135
HIVEP3	1.88837	6.19898e-07	CD8.EMRA	human immunodeficiency virus type I enhancer binding protein 3
PPARD	-1.54708	6.79373e-07	CD8.Naive	peroxisome proliferator-activated receptor delta
ZNF141	-1.28665	7.26165e-07	CD8.Naive	zinc finger protein 141
NPAS2	-8.17741	7.32288e-07	CD8.Naive	neuronal PAS domain protein 2
RUNX3	1.47424	7.32288e-07	CD8.EMRA	runt-related transcription factor 3
ZNF681	-2.40056	8.78712e-07	CD8.Naive	zinc finger protein 681
CREB3L2	1.47104	9.65966e-07	CD8.EMRA	cAMP responsive element binding protein 3-like 2
ZNF93	-2.235	1.22132e-06	CD8.Naive	zinc finger protein 93
BHLHE40	3.94635	1.38305e-06	CD8.EMRA	basic helix-loop-helix family, member e40
NFIL3	2.43047	1.91106e-06	CD8.EMRA	nuclear factor, interleukin 3 regulated
SREBF1	-2.06543	1.98591e-06	CD8.Naive	sterol regulatory element binding transcription factor 1
ZNF662	-6.21133	2.04294e-06	CD8.Naive	zinc finger protein 662
MYB	-8.59216	2.1196e-06	CD8.Naive	v-myb myeloblastosis viral oncogene homolog (avian)
ZBTB49	1.54026	2.46564e-06	CD8.EMRA	zinc finger and BTB domain containing 49
SMAD3	2.21961	2.75755e-06	CD8.EMRA	SMAD family member 3
AFF2	-7.54152	2.94863e-06	CD8.Naive	AF4/FMR2 family, member 2
ELF4	1.76589	3.10206e-06	CD8.EMRA	E74-like factor 4 (ets domain transcription factor)
ZNF516	-4.31229	3.10604e-06	CD8.Naive	zinc finger protein 516
BCL11B	-1.58089	3.2004e-06	CD8.Naive	B-cell CLL/lymphoma 11B (zinc finger protein)
RERE	-0.968174	3.25035e-06	CD8.Naive	arginine-glutamic acid dipeptide (RE) repeats
ZNF586	-1.18699	3.50133e-06	CD8.Naive	zinc finger protein 586
RFX2	-4.86337	3.68594e-06	CD8.Naive	regulatory factor X, 2 (influences HLA class II expression)
HMGB2	1.00145	3.79424e-06	CD8.EMRA	high mobility group box 2
ZNF43	-1.20443	3.84501e-06	CD8.Naive	zinc finger protein 43
ZFP69B	-2.0655	4.74758e-06	CD8.Naive	ZFP69 zinc finger protein B
SMAD7	2.56709	5.47291e-06	CD8.EMRA	SMAD family member 7
ZNF439	-2.76367	6.34761e-06	CD8.Naive	zinc finger protein 439
ZNF107	-1.14122	7.25333e-06	CD8.Naive	zinc finger protein 107
ZNF302	-1.68154	7.67848e-06	CD8.Naive	zinc finger protein 302
CDC5L	0.663662	8.09671e-06	CD8.EMRA	CDC5 cell division cycle 5-like (S. pombe)
ZNF549	-1.75044	1.01948e-05	CD8.Naive	zinc finger protein 549
NR3C2	-1.97652	1.09959e-05	CD8.Naive	nuclear receptor subfamily 3, group C, member 2
ZNF492	-3.75321	1.11238e-05	CD8.Naive	zinc finger protein 492
TSHZ2	-7.56168	1.11406e-05	CD8.Naive	teashirt zinc finger homeobox 2
ZNF304	-3.1322	1.14423e-05	CD8.Naive	zinc finger protein 304
ZNF563	-4.35323	1.17609e-05	CD8.Naive	zinc finger protein 563
FOXP4	2.99251	1.36719e-05	CD8.EMRA	forkhead box P4
KLF11	1.63639	1.37294e-05	CD8.EMRA	Kruppel-like factor 11
NFATC2	1.13911	1.52427e-05	CD8.EMRA	nuclear factor of activated T-cells, cytoplasmic, calcineurin-dependent 2
ZSCAN18	-6.07606	1.53491e-05	CD8.Naive	zinc finger and SCAN domain containing 18
ZNF273	-1.54435	1.65119e-05	CD8.Naive	zinc finger protein 273
ZNF629	-4.4799	1.70375e-05	CD8.Naive	zinc finger protein 629
KLF10	2.00455	1.87792e-05	CD8.EMRA	Kruppel-like factor 10
ZNF550	-1.8306	2.01094e-05	CD8.Naive	zinc finger protein 550
FOXO1	-1.21831	2.09571e-05	CD8.Naive	forkhead box O1
ZNF268	-1.28937	2.30861e-05	CD8.Naive	zinc finger protein 268
MEOX1	-5.68951	2.38201e-05	CD8.Naive	mesenchyme homeobox 1
ZNF813	-1.42853	2.51127e-05	CD8.Naive	zinc finger protein 813
THAP5	-1.11935	2.605e-05	CD8.Naive	THAP domain containing 5
ZNF614	-1.28068	2.65378e-05	CD8.Naive	zinc finger protein 614
ZNF391	-2.51935	2.67353e-05	CD8.Naive	zinc finger protein 391
MTA3	-1.07016	3.13934e-05	CD8.Naive	metastasis associated 1 family, member 3
ZBTB2	0.862294	3.15261e-05	CD8.EMRA	zinc finger and BTB domain containing 2
ZNF75A	-0.977168	3.29797e-05	CD8.Naive	zinc finger protein 75a
MAF	4.0057	3.33232e-05	CD8.EMRA	v-maf musculoaponeurotic fibrosarcoma oncogene homolog (avian)
ZBTB44	0.861859	3.39474e-05	CD8.EMRA	zinc finger and BTB domain containing 44
EOMES	3.154	3.589e-05	CD8.EMRA	eomesodermin
ZNF276	0.915375	3.76383e-05	CD8.EMRA	zinc finger protein 276
ZNF154	-3.23646	3.79285e-05	CD8.Naive	zinc finger protein 154
ZNF274	-1.55408	4.08447e-05	CD8.Naive	zinc finger protein 274
ZNF821	1.85511	4.23852e-05	CD8.EMRA	zinc finger protein 821
ZBED3	-3.67343	4.43523e-05	CD8.Naive	zinc finger, BED-type containing 3
ZNF165	-2.6738	4.71255e-05	CD8.Naive	zinc finger protein 165
PPARA	1.15437	4.75063e-05	CD8.EMRA	peroxisome proliferator-activated receptor alpha
ZNF671	-2.81534	4.79013e-05	CD8.Naive	zinc finger protein 671
MXD4	1.39052	4.87185e-05	CD8.EMRA	MAX dimerization protein 4
ZNF275	-1.03636	5.33553e-05	CD8.Naive	zinc finger protein 275
MECP2	0.940808	5.56445e-05	CD8.EMRA	methyl CpG binding protein 2 (Rett syndrome)
TCF7L2	1.09619	5.56876e-05	CD8.EMRA	transcription factor 7-like 2 (T-cell specific, HMG-box)
ZNF717	-2.70618	5.6395e-05	CD8.Naive	zinc finger protein 717
ZNF140	-1.45406	5.65426e-05	CD8.Naive	zinc finger protein 140
ZNF496	-1.55636	6.5074e-05	CD8.Naive	zinc finger protein 496
ARID5B	1.21549	6.96554e-05	CD8.EMRA	AT rich interactive domain 5B (MRF1-like)
ZNF84	-0.987403	7.21104e-05	CD8.Naive	zinc finger protein 84
FOSL2	2.59475	7.50384e-05	CD8.EMRA	FOS-like antigen 2
ZNF844	-3.46953	7.53374e-05	CD8.Naive	zinc finger protein 844
ZNF559	-1.15084	7.7641e-05	CD8.Naive	zinc finger protein 559
ZNF846	-1.26087	7.82222e-05	CD8.Naive	zinc finger protein 846
ZNF335	1.56794	7.94461e-05	CD8.EMRA	zinc finger protein 335
ZNF142	0.877951	8.02243e-05	CD8.EMRA	zinc finger protein 142
ZNF416	-1.47478	8.96191e-05	CD8.Naive	zinc finger protein 416
CREBL2	-1.46474	9.70561e-05	CD8.Naive	cAMP responsive element binding protein-like 2
RUNX2	-2.26934	0.000104298	CD8.Naive	runt-related transcription factor 2
ZNF746	0.851693	0.00010557	CD8.EMRA	zinc finger protein 746
ZNF90	-3.44508	0.000108247	CD8.Naive	zinc finger protein 90
ZNF483	-1.31521	0.000110246	CD8.Naive	zinc finger protein 483
PATZ1	-0.916088	0.000113448	CD8.Naive	POZ (BTB) and AT hook containing zinc finger 1
LITAF	0.809109	0.000116147	CD8.EMRA	lipopolysaccharide-induced TNF factor
ZNF721	-1.07402	0.000117534	CD8.Naive	zinc finger protein 721
POU2F2	-1.35149	0.00011901	CD8.Naive	POU class 2 homeobox 2
ZNF577	-1.47943	0.000120735	CD8.Naive	zinc finger protein 577
ZNF540	-2.09163	0.000129291	CD8.Naive	zinc finger protein 540
ZNF658	-2.08174	0.000133173	CD8.Naive	zinc finger protein 658
STAT1	-1.19524	0.000143066	CD8.Naive	signal transducer and activator of transcription 1, 91kDa
TGIF2	-1.09485	0.000143615	CD8.Naive	TGFB-induced factor homeobox 2
ZIK1	-5.21483	0.000148483	CD8.Naive	zinc finger protein interacting with K protein 1 homolog (mouse)
NFIX	-5.10077	0.000151267	CD8.Naive	nuclear factor I/X (CCAAT-binding transcription factor)
ZBTB4	-0.852943	0.000174576	CD8.Naive	zinc finger and BTB domain containing 4
ZFP62	-1.0469	0.000187793	CD8.Naive	ZFP62 zinc finger protein
ZBTB7A	0.683786	0.000190931	CD8.EMRA	zinc finger and BTB domain containing 7A
ZNF772	-4.56952	0.000204202	CD8.Naive	zinc finger protein 772
FOXJ3	-0.595962	0.000205258	CD8.Naive	forkhead box J3
NKX3-1	-4.26172	0.000221378	CD8.Naive	NK3 homeobox 1
HES6	3.15192	0.000228832	CD8.EMRA	hairy and enhancer of split 6 (Drosophila)
ID3	-7.06992	0.00024417	CD8.Naive	inhibitor of DNA binding 3, dominant negative helix-loop-helix protein
HIVEP1	-1.28963	0.000246494	CD8.Naive	human immunodeficiency virus type I enhancer binding protein 1
KLF5	-3.22701	0.000255822	CD8.Naive	Kruppel-like factor 5 (intestinal)
NFIC	-1.20018	0.00025921	CD8.Naive	nuclear factor I/C (CCAAT-binding transcription factor)
CEBPA	5.74396	0.00026542	CD8.EMRA	CCAAT/enhancer binding protein (C/EBP), alpha
ZNF502	-3.93067	0.00026542	CD8.Naive	zinc finger protein 502
SOX4	-5.82453	0.000266735	CD8.Naive	SRY (sex determining region Y)-box 4
ASCL2	6.77733	0.000269704	CD8.EMRA	achaete-scute complex homolog 2 (Drosophila)
CERS2	0.677956	0.000290475	CD8.EMRA	ceramide synthase 2
SALL2	-3.22363	0.000302644	CD8.Naive	sal-like 2 (Drosophila)
ZNF510	-1.05594	0.000325903	CD8.Naive	zinc finger protein 510
E2F4	0.792732	0.000342891	CD8.EMRA	E2F transcription factor 4, p107/p130-binding
ZNF14	-1.261	0.000345865	CD8.Naive	zinc finger protein 14
AFF3	-4.23589	0.000349206	CD8.Naive	AF4/FMR2 family, member 3
ZNF606	-3.05375	0.000356239	CD8.Naive	zinc finger protein 606
ZNF770	-0.803151	0.000387557	CD8.Naive	zinc finger protein 770
ELK3	0.624698	0.000397982	CD8.EMRA	ELK3, ETS-domain protein (SRF accessory protein 2)
ZNF780B	-1.22397	0.000421448	CD8.Naive	zinc finger protein 780B
ZNF253	-1.16862	0.000425368	CD8.Naive	zinc finger protein 253
ZNF506	-0.804281	0.000434117	CD8.Naive	zinc finger protein 506
NFATC1	-1.08815	0.00043949	CD8.Naive	nuclear factor of activated T-cells, cytoplasmic, calcineurin-dependent 1
RUNX1	0.733447	0.000449891	CD8.EMRA	runt-related transcription factor 1
TSC22D4	1.12964	0.000451637	CD8.EMRA	TSC22 domain family, member 4
ZNF552	-1.02903	0.000462094	CD8.Naive	zinc finger protein 552
YBX3	-1.66819	0.000462551	CD8.Naive	cold shock domain protein A
ZNF543	-1.7578	0.000462581	CD8.Naive	zinc finger protein 543
ZFP41	-2.18495	0.000487657	CD8.Naive	ZFP41zinc finger protein
ZNF668	1.68691	0.000493069	CD8.EMRA	zinc finger protein 668
ZNF677	-3.59137	0.000503437	CD8.Naive	zinc finger protein 677
IKZF3	0.740525	0.000506462	CD8.EMRA	IKAROS family zinc finger 3 (Aiolos)
SP140L	-0.54696	0.000524395	CD8.Naive	SP140 nuclear body protein-like
ZNF441	-0.926563	0.000525577	CD8.Naive	zinc finger protein 441
ZNF684	1.31533	0.000562187	CD8.EMRA	zinc finger protein 684
CSDE1	-0.465484	0.00057192	CD8.Naive	cold shock domain containing E1, RNA-binding
SOX13	4.16399	0.000621986	CD8.EMRA	SRY (sex determining region Y)-box 13
ZNF749	-1.66937	0.000634473	CD8.Naive	zinc finger protein 749
MXD1	1.02259	0.000709109	CD8.EMRA	MAX dimerization protein 1
ZNF37A	-0.795432	0.000732753	CD8.Naive	zinc finger protein 37A
ZNF781	-3.18983	0.000755184	CD8.Naive	zinc finger protein 781
ZBTB20	-0.856361	0.000778874	CD8.Naive	zinc finger and BTB domain containing 20
ZKSCAN1	-0.799743	0.000791047	CD8.Naive	zinc finger with KRAB and SCAN domains 1
ZNF263	-0.84167	0.000792007	CD8.Naive	zinc finger protein 263
MEF2D	1.04766	0.000812416	CD8.EMRA	myocyte enhancer factor 2D
RORA	0.785576	0.00083045	CD8.EMRA	RAR-related orphan receptor A
ARNTL	1.01782	0.00087786	CD8.EMRA	aryl hydrocarbon receptor nuclear translocator-like
ZNF287	-1.28386	0.000946783	CD8.Naive	zinc finger protein 287
ZFHX3	-3.64315	0.000979395	CD8.Naive	zinc finger homeobox 3
ZNF737	-0.806284	0.00103827	CD8.Naive	zinc finger protein 737
BATF	3.04664	0.00106995	CD8.EMRA	basic leucine zipper transcription factor, ATF-like
KLF9	-0.700589	0.00111714	CD8.Naive	Kruppel-like factor 9
MSC	4.90925	0.00118114	CD8.EMRA	musculin
ARHGAP35	0.708274	0.00119171	CD8.EMRA	Rho GTPase activating protein 35
ZNF808	0.808287	0.00119676	CD8.EMRA	zinc finger protein 808
ZNF470	-2.87873	0.00121812	CD8.Naive	zinc finger protein 470
ZNF547	-3.89218	0.00122488	CD8.Naive	zinc finger protein 547
ZNF667	-6.85202	0.00127668	CD8.Naive	zinc finger protein 667
ZNF497	-3.10513	0.00136509	CD8.Naive	zinc finger protein 497
ZNF146	-0.730113	0.00137637	CD8.Naive	zinc finger protein 146
ZNF382	-1.90004	0.00140938	CD8.Naive	zinc finger protein 382
ZNF138	-0.846498	0.00145897	CD8.Naive	zinc finger protein 138
ZNF784	-1.90699	0.00153159	CD8.Naive	zinc finger protein 784
MTF1	0.66658	0.00160479	CD8.EMRA	metal-regulatory transcription factor 1
MBTPS2	-0.872666	0.00160609	CD8.Naive	membrane-bound transcription factor peptidase, site 2
ZNF256	-1.51633	0.0016623	CD8.Naive	zinc finger protein 256
KDM5A	0.413915	0.00167828	CD8.EMRA	lysine (K)-specific demethylase 5A
ZNF33B	-0.984928	0.001695	CD8.Naive	zinc finger protein 33B
CUX1	-0.546763	0.00174158	CD8.Naive	cut-like homeobox 1
NFKB1	-0.835073	0.00188857	CD8.Naive	nuclear factor of kappa light polypeptide gene enhancer in B-cells 1
ID2	1.06425	0.00190148	CD8.EMRA	inhibitor of DNA binding 2, dominant negative helix-loop-helix protein
LCORL	0.734172	0.00200605	CD8.EMRA	ligand dependent nuclear receptor corepressor-like
ZNF431	-0.622339	0.00207487	CD8.Naive	zinc finger protein 431
ZXDB	-0.53657	0.00221107	CD8.Naive	zinc finger, X-linked, duplicated B
ZNF599	-2.47618	0.00222194	CD8.Naive	zinc finger protein 599
FOXK1	-0.706377	0.00222332	CD8.Naive	forkhead box K1
ETV3	1.02935	0.00223202	CD8.EMRA	ets variant 3
HMGXB3	0.709503	0.0022631	CD8.EMRA	HMG box domain containing 3
ZNF429	-1.66821	0.0022789	CD8.Naive	zinc finger protein 429
RFX3	-0.86674	0.00230565	CD8.Naive	regulatory factor X, 3 (influences HLA class II expression)
MEF2A	-0.542343	0.00234748	CD8.Naive	myocyte enhancer factor 2A
HSF5	-2.24127	0.0024086	CD8.Naive	heat shock transcription factor family member 5
ZNF585B	-1.1882	0.00244174	CD8.Naive	zinc finger protein 585B
ZNF493	-0.970555	0.00258364	CD8.Naive	zinc finger protein 493
ZBTB10	-1.25559	0.00264151	CD8.Naive	zinc finger and BTB domain containing 10
ZNF789	-0.66924	0.0026445	CD8.Naive	zinc finger protein 789
MTA2	0.685129	0.00267389	CD8.EMRA	metastasis associated 1 family, member 2
ZNF121	-0.78099	0.00268616	CD8.Naive	zinc finger protein 121
HOMEZ	-2.20812	0.00274691	CD8.Naive	homeobox and leucine zipper encoding
IKZF2	2.48246	0.00280011	CD8.EMRA	IKAROS family zinc finger 2 (Helios)
SP110	-0.541231	0.00293377	CD8.Naive	SP110 nuclear body protein
GTF2IRD2B	-0.536424	0.00295907	CD8.Naive	GTF2I repeat domain containing 2B
ZNF600	1.87739	0.00301674	CD8.EMRA	zinc finger protein 600
ZNF283	-1.85622	0.00318961	CD8.Naive	zinc finger protein 283
NFAT5	0.947869	0.00325557	CD8.EMRA	nuclear factor of activated T-cells 5, tonicity-responsive
SREBF2	0.737862	0.00325567	CD8.EMRA	sterol regulatory element binding transcription factor 2
ZSCAN32	-0.734807	0.00334992	CD8.Naive	zinc finger and SCAN domain containing 32
ZNF418	-3.34453	0.0033924	CD8.Naive	zinc finger protein 418
ZNF329	-0.830112	0.0034202	CD8.Naive	zinc finger protein 329
ZNF35	1.95374	0.00342097	CD8.EMRA	zinc finger protein 35
ZNF445	-0.862324	0.00342154	CD8.Naive	zinc finger protein 445
ZNF44	-0.696121	0.00342446	CD8.Naive	zinc finger protein 44
ELK1	-0.858126	0.00344044	CD8.Naive	ELK1, member of ETS oncogene family
ZNF197	0.841774	0.00354868	CD8.EMRA	zinc finger protein 197
FOXD2	3.02224	0.00376044	CD8.EMRA	forkhead box D2
ZHX1	0.49509	0.00382291	CD8.EMRA	zinc fingers and homeoboxes 1
FOXD1	4.39807	0.00393997	CD8.EMRA	forkhead box D1
ZNF485	-2.04981	0.00404154	CD8.Naive	zinc finger protein 485
SRF	0.862152	0.00406375	CD8.EMRA	serum response factor (c-fos serum response element-binding transcription factor)
ZNF546	-1.10142	0.00409087	CD8.Naive	zinc finger protein 546
FOXN2	0.506974	0.00414741	CD8.EMRA	forkhead box N2
ZNF512	-0.802284	0.00416549	CD8.Naive	zinc finger protein 512
ZNF12	0.522184	0.00431425	CD8.EMRA	zinc finger protein 12
ZNF664	0.798489	0.00456681	CD8.EMRA	zinc finger protein 664
ZBTB24	-0.601238	0.00469946	CD8.Naive	zinc finger and BTB domain containing 24
NR1D1	-1.5525	0.0049076	CD8.Naive	nuclear receptor subfamily 1, group D, member 1
ZNF736	-1.20876	0.00492468	CD8.Naive	zinc finger protein 736
ZNF778	1.00919	0.0049412	CD8.EMRA	zinc finger protein 778
ZNF345	-0.730537	0.00506379	CD8.Naive	zinc finger protein 345
ZNF347	-2.73601	0.00511043	CD8.Naive	zinc finger protein 347
ZNF623	-0.894911	0.00519212	CD8.Naive	zinc finger protein 623
ZSCAN25	-0.602883	0.00525357	CD8.Naive	zinc finger and SCAN domain containing 25
ZNF468	0.732405	0.00526798	CD8.EMRA	zinc finger protein 468
SATB2	4.6948	0.00527174	CD8.EMRA	SATB homeobox 2
ZNF582	-2.00656	0.00542255	CD8.Naive	zinc finger protein 582
ZHX3	-0.729753	0.00542669	CD8.Naive	zinc fingers and homeoboxes 3
HOXC4	2.21251	0.00545334	CD8.EMRA	homeobox C4
ZNF675	-0.488407	0.0055446	CD8.Naive	zinc finger protein 675
ZNF414	-1.04759	0.00556567	CD8.Naive	zinc finger protein 414
ZNF708	-0.659905	0.00560059	CD8.Naive	zinc finger protein 708
GTF2IRD2	-0.508342	0.00566937	CD8.Naive	GTF2I repeat domain containing 2
ZNF566	-0.818469	0.00578415	CD8.Naive	zinc finger protein 566
NR2C2	0.511501	0.00584258	CD8.EMRA	nuclear receptor subfamily 2, group C, member 2
ZFP30	-0.997795	0.00585274	CD8.Naive	ZFP30 zinc finger protein
ZNF160	-0.556007	0.0060409	CD8.Naive	zinc finger protein 160
SP100	0.471582	0.0060817	CD8.EMRA	SP100 nuclear antigen
ZNF79	0.895958	0.00617273	CD8.EMRA	zinc finger protein 79
SP140	0.79304	0.0062985	CD8.EMRA	SP140 nuclear body protein
ZNF557	-0.49696	0.00644489	CD8.Naive	zinc finger protein 557
BAZ2B	0.51759	0.00687848	CD8.EMRA	bromodomain adjacent to zinc finger domain, 2B
GTF2I	0.475667	0.00742342	CD8.EMRA	general transcription factor IIi
ZNF461	-0.851972	0.00752369	CD8.Naive	zinc finger protein 461
ZNF583	-1.25475	0.00778776	CD8.Naive	zinc finger protein 583
ELK4	-0.46623	0.00787678	CD8.Naive	ELK4, ETS-domain protein (SRF accessory protein 1)
ZNF573	-1.2672	0.00808966	CD8.Naive	zinc finger protein 573
ZNF26	-0.501323	0.00809692	CD8.Naive	zinc finger protein 26
ZNF480	-0.647489	0.00811146	CD8.Naive	zinc finger protein 480
TSHZ3	5.62958	0.0083709	CD8.EMRA	teashirt zinc finger homeobox 3
ZNF554	-1.2975	0.00841982	CD8.Naive	zinc finger protein 554
PRDM5	-2.44259	0.00859951	CD8.Naive	PR domain containing 5
ZNF132	-2.95476	0.0091632	CD8.Naive	zinc finger protein 132
ZNF773	-1.10687	0.00917092	CD8.Naive	zinc finger protein 773
HIC1	3.48079	0.00927423	CD8.EMRA	hypermethylated in cancer 1
ZNF519	-0.919422	0.00934118	CD8.Naive	zinc finger protein 519
ZNF136	-0.631621	0.00954773	CD8.Naive	zinc finger protein 136
ZNF512B	-1.21319	0.0100029	CD8.Naive	zinc finger protein 512B
ZNF417	-0.801896	0.0100184	CD8.Naive	zinc finger protein 417
EBF1	-3.14316	0.0101821	CD8.Naive	early B-cell factor 1
ZNF471	-4.99488	0.0103818	CD8.Naive	zinc finger protein 471
ZNF682	-1.00202	0.0104247	CD8.Naive	zinc finger protein 682
ZNF202	-0.797399	0.0104783	CD8.Naive	zinc finger protein 202
GATA3	0.597733	0.0105362	CD8.EMRA	GATA binding protein 3
STAT4	0.771548	0.0106168	CD8.EMRA	signal transducer and activator of transcription 4
ZNF174	-0.794264	0.010863	CD8.Naive	zinc finger protein 174
SMAD4	-0.410637	0.0108743	CD8.Naive	SMAD family member 4
ZNF561	-0.579981	0.0109578	CD8.Naive	zinc finger protein 561
ZNF354C	-0.813755	0.0113822	CD8.Naive	zinc finger protein 354C
DEAF1	-0.767653	0.011398	CD8.Naive	DEAF1 transcription factor
PROX2	-1.54656	0.0114925	CD8.Naive	prospero homeobox 2
ATF6	-0.461912	0.0116335	CD8.Naive	activating transcription factor 6
ZNF254	-0.662562	0.0117704	CD8.Naive	zinc finger protein 254
KLF6	1.02697	0.0120971	CD8.EMRA	Kruppel-like factor 6
ZNF646	0.82243	0.0121227	CD8.EMRA	zinc finger protein 646
TSC22D2	0.538868	0.012962	CD8.EMRA	TSC22 domain family, member 2
TCF3	-0.508292	0.013032	CD8.Naive	transcription factor 3 (E2A immunoglobulin enhancer binding factors E12/E47)
ZNF189	-0.865069	0.0130656	CD8.Naive	zinc finger protein 189
ZFP14	-0.803967	0.0136188	CD8.Naive	zinc finger protein 14
IRF4	1.73825	0.0137822	CD8.EMRA	interferon regulatory factor 4
ZNF880	-0.787719	0.0141076	CD8.Naive	zinc finger protein 880
ZNF41	-0.923005	0.0144346	CD8.Naive	zinc finger protein 41
GMEB1	0.483386	0.01515	CD8.EMRA	glucocorticoid modulatory element binding protein 1
ZNF433	-0.823033	0.0152113	CD8.Naive	zinc finger protein 433
ZNF683	4.47992	0.0153166	CD8.EMRA	zinc finger protein 683
TFEB	1.1235	0.0155486	CD8.EMRA	transcription factor EB
HHEX	3.23731	0.0159225	CD8.EMRA	hematopoietically expressed homeobox
TSHZ1	0.452851	0.0159715	CD8.EMRA	teashirt zinc finger homeobox 1
ZNF430	-0.516837	0.0159715	CD8.Naive	zinc finger protein 430
PAX6	-1.44607	0.016048	CD8.Naive	paired box 6
ZNF200	-0.739867	0.0160824	CD8.Naive	zinc finger protein 200
ZNF710	0.779687	0.0165031	CD8.EMRA	zinc finger protein 710
ZNF234	-0.85433	0.0169929	CD8.Naive	zinc finger protein 234
ZNF444	-1.14048	0.0189373	CD8.Naive	zinc finger protein 444
YY1	0.350301	0.0190407	CD8.EMRA	YY1 transcription factor
ZNF532	2.33722	0.01905	CD8.EMRA	zinc finger protein 532
THAP2	-1.37336	0.0192171	CD8.Naive	THAP domain containing, apoptosis associated protein 2
ZNF397	-1.00116	0.0194915	CD8.Naive	zinc finger protein 397
ZNF649	-0.677345	0.0195531	CD8.Naive	zinc finger protein 649
ZNF793	-1.63138	0.0197144	CD8.Naive	zinc finger protein 793
ETV6	0.556097	0.0201152	CD8.EMRA	ets variant 6
ZNF587	-0.570026	0.0201152	CD8.Naive	zinc finger protein 587
CREB3	0.593007	0.0206989	CD8.EMRA	cAMP responsive element binding protein 3
REL	0.794863	0.0208107	CD8.EMRA	v-rel reticuloendotheliosis viral oncogene homolog (avian)
ZNF408	0.900155	0.0209601	CD8.EMRA	zinc finger protein 408
ZNF569	-0.534353	0.0211343	CD8.Naive	zinc finger protein 569
ZNF763	-1.35457	0.02117	CD8.Naive	zinc finger protein 763
MAX	-0.418384	0.0212509	CD8.Naive	MYC associated factor X
GMEB2	-0.46613	0.0212611	CD8.Naive	glucocorticoid modulatory element binding protein 2
ZNF442	-3.22591	0.0213733	CD8.Naive	zinc finger protein 442
SMAD2	-0.403577	0.0214504	CD8.Naive	SMAD family member 2
ZNF544	-0.669178	0.0216767	CD8.Naive	zinc finger protein 544
PIAS4	0.767507	0.021833	CD8.EMRA	protein inhibitor of activated STAT, 4
ZNF879	-1.96585	0.0220015	CD8.Naive	zinc finger protein 879
DPF2	0.521915	0.0220958	CD8.EMRA	D4, zinc and double PHD fingers family 2
ZNF252P	-0.725017	0.0221646	CD8.Naive	zinc finger protein 252, pseudogene
ZNF33A	-0.448161	0.0222189	CD8.Naive	zinc finger protein 33A
ZBED2	-1.50898	0.0235796	CD8.Naive	zinc finger, BED-type containing 2
GLI3	4.46661	0.0236477	CD8.EMRA	GLI family zinc finger 3
IRF5	3.58023	0.0252151	CD8.EMRA	interferon regulatory factor 5
ZNF572	-2.2528	0.0261247	CD8.Naive	zinc finger protein 572
NFATC3	0.510015	0.0264927	CD8.EMRA	nuclear factor of activated T-cells, cytoplasmic, calcineurin-dependent 3
ZSCAN30	-1.10955	0.0270319	CD8.Naive	zinc finger and SCAN domain containing 30
ZBTB7B	2.59981	0.027087	CD8.EMRA	zinc finger and BTB domain containing 7B
TSC22D1	0.385579	0.0276197	CD8.EMRA	TSC22 domain family, member 1
HIF1A	-0.488912	0.0278784	CD8.Naive	hypoxia inducible factor 1, alpha subunit (basic helix-loop-helix transcription factor)
MBD2	0.32105	0.02799	CD8.EMRA	methyl-CpG binding domain protein 2
PRDM4	0.432786	0.0282785	CD8.EMRA	PR domain containing 4
RNF138	-0.719065	0.0287125	CD8.Naive	ring finger protein 138, E3 ubiquitin protein ligase
ZNF766	-0.307438	0.0291588	CD8.Naive	zinc finger protein 766
ZNF282	0.935225	0.0297248	CD8.EMRA	zinc finger protein 282
ARID5A	-0.555064	0.0299691	CD8.Naive	AT rich interactive domain 5A (MRF1-like)
ZNF230	-0.77997	0.030081	CD8.Naive	zinc finger protein 230
ZNF576	-1.42821	0.0311165	CD8.Naive	zinc finger protein 576
ZNF148	-0.344823	0.0312483	CD8.Naive	zinc finger protein 148
ZNF460	-0.727707	0.0312974	CD8.Naive	zinc finger protein 460
ZNF415	-2.40554	0.0319651	CD8.Naive	zinc finger protein 415
ZNF670	2.49978	0.032431	CD8.EMRA	zinc finger protein 670
ZNF792	-1.04579	0.0328896	CD8.Naive	zinc finger protein 792
XBP1	0.465706	0.0341727	CD8.EMRA	X-box binding protein 1
ZNF300	-1.78443	0.0345902	CD8.Naive	zinc finger protein 300
ZNF607	-1.10577	0.0346621	CD8.Naive	zinc finger protein 607
ZNF383	-0.536875	0.0348914	CD8.Naive	zinc finger protein 383
ZNF594	-1.837	0.0348914	CD8.Naive	zinc finger protein 594
HMGA1	-0.603853	0.035262	CD8.Naive	high mobility group AT-hook 1
ZNF680	-0.663346	0.0358326	CD8.Naive	zinc finger protein 680
MZF1	-0.759366	0.0359107	CD8.Naive	myeloid zinc finger 1
ZNF28	1.02251	0.0366158	CD8.EMRA	zinc finger protein 28
ZNF837	-1.4747	0.0367293	CD8.Naive	zinc finger protein 837
ZNF157	-3.02156	0.0368059	CD8.Naive	zinc finger protein 157
ETS2	0.634439	0.0368196	CD8.EMRA	v-ets erythroblastosis virus E26 oncogene homolog 2 (avian)
ZNF525	-0.665966	0.0377952	CD8.Naive	zinc finger protein 525
ZNF726	-1.39617	0.0381457	CD8.Naive	zinc finger protein 726
SOX12	-0.908887	0.038379	CD8.Naive	SRY (sex determining region Y)-box 12
GSC	4.12145	0.0396252	CD8.EMRA	goosecoid homeobox
ZNF32	-0.482588	0.0405498	CD8.Naive	zinc finger protein 32
TFCP2L1	5.72476	0.0411369	CD8.EMRA	transcription factor CP2-like 1
ZXDA	-0.423765	0.0416405	CD8.Naive	zinc finger, X-linked, duplicated A
BNC2	3.92903	0.0416499	CD8.EMRA	basonuclin 2
RARG	-1.27735	0.0420628	CD8.Naive	retinoic acid receptor, gamma
HIC2	-0.964533	0.0422977	CD8.Naive	hypermethylated in cancer 2
ZNF260	-0.517128	0.0429961	CD8.Naive	zinc finger protein 260
HEY2	2.31202	0.0433819	CD8.EMRA	hairy/enhancer-of-split related with YRPW motif 2
ZNF639	-0.347021	0.0434916	CD8.Naive	zinc finger protein 639
ZKSCAN2	-0.555946	0.044054	CD8.Naive	zinc finger with KRAB and SCAN domains 2
RELA	0.366098	0.0441768	CD8.EMRA	v-rel reticuloendotheliosis viral oncogene homolog A (avian)
ATF2	0.318726	0.0443697	CD8.EMRA	activating transcription factor 2
ZNF841	-0.716314	0.0455171	CD8.Naive	zinc finger protein 841
AHR	-0.942798	0.0456051	CD8.Naive	aryl hydrocarbon receptor
ZNF7	-0.562137	0.0458922	CD8.Naive	zinc finger protein 7
ZNF19	-1.79507	0.045982	CD8.Naive	zinc finger protein 19
E2F6	0.639485	0.0460966	CD8.EMRA	E2F transcription factor 6
UBTF	-0.327043	0.0466244	CD8.Naive	upstream binding transcription factor, RNA polymerase I
GTF3A	-0.431217	0.0468837	CD8.Naive	general transcription factor IIIA
ZBTB1	0.76096	0.0468837	CD8.EMRA	zinc finger and BTB domain containing 1
ZNF232	-1.12785	0.0469773	CD8.Naive	zinc finger protein 232
ZBTB43	0.556491	0.0474783	CD8.EMRA	zinc finger and BTB domain containing 43
ZNF529	-0.515529	0.0483603	CD8.Naive	zinc finger protein 529
ZNF34	0.791717	0.0490352	CD8.EMRA	zinc finger protein 34
ZNF674	-0.753778	0.0490585	CD8.Naive	zinc finger protein 674
PIAS3	0.625888	0.0491494	CD8.EMRA	protein inhibitor of activated STAT, 3
